# Supplementary material for: Pregnancy-associated serum N-glycome changes studied by high-throughput MALDI-TOF-MS
Source: Sci Rep. 2016 Apr 14;6:23296. doi: 10.1038/srep23296 (PMC4831011; doi:10.1038/srep23296)
Supplement: Supplementary Tables [file srep23296-s2.xls]

## Sheet: TOC
	Table of Contents
	Supplementary Table S1	Raw and curated MassyTools output files
	Supplementary Table S2	Analytes retained after curation
	Supplementary Table S3	Derived trait calculation
	Supplementary Table S4	Wilcoxon signed-rank test results for derived traits
	Supplementary Table S5	Wilcoxon signed-rank test results for glycans
	Supplementary Table S6	All significant glycan trait changes throughout pregnancy
	Supplementary Table S7	Result comparison CGE-LIF vs. MALDI-TOF-MS

## Sheet: S1A
Supplementary Table S1A. Complete raw output file as produced by MassyTools using all the potential analytes for the total serum N-glycome of the healthy women from the PARA cohort.
Analyte Area	Calibrated	H3N3	H5N2	H3N3F1	H4N3	H3N4	H3N3L1	H6N2	H4N3F1	H3N3E1	H5N3	H3N4F1	H4N4	H3N5	H3N3F1L1	H4N3L1	H7N2	H3N3F1E1	H5N3F1	H4N3E1	H6N3	H4N4F1	H5N4	H3N5F1	H4N5	H5N3L1	H8N2	H4N3F1E1	H4N4L1	H5N3E1	H5N4F1	H4N4E1	H6N4	H4N5F1	H5N5	H9N2	H5N4L1	H6N3E1	H4N4F1E1	H5N4E1	H5N5F1	H4N5E1	H5N4F1L1	H6N4L1	H4N7	H5N4F1E1	H4N5F1E1	H5N5E1	H5N4L2
	[M+Na]+	1136.4	1257.42	1282.45	1298.45	1339.48	1409.48	1419.48	1444.51	1455.52	1460.5	1485.53	1501.53	1542.56	1555.54	1571.53	1581.53	1601.58	1606.56	1617.58	1622.55	1647.59	1663.58	1688.61	1704.61	1733.59	1743.58	1763.63	1774.61	1779.63	1809.64	1820.66	1825.63	1850.67	1866.66	1905.63	1936.67	1941.68	1966.71	1982.71	2012.72	2023.73	2082.72	2098.72	2110.77	2128.77	2169.79	2185.79	2209.75
Sample_0_A01	1	14340	13721	11675	12691	17105	19910	21674	16957	20519	15496	23056	18282	19240	19080	19901	20437	19402	18117	23824	17311	35264	18538	17306	16044	16402	19481	18416	18073	18574	34830	20097	15540	19707	14741	17689	19043	16548	18461	93947	17295	15149	19125	14802	16307	43873	21659	25306	24355
Sample_0_A02	0
Sample_0_A03	1	13784	12792	10764	11759	16108	19108	21056	15855	19061	14376	19923	16971	18710	18197	19253	20098	18390	17224	22319	16244	30703	17190	15536	14819	15324	18340	17538	17050	17440	35369	18046	14179	17655	13367	16270	17618	15578	16849	80928	15907	13970	17092	13105	14654	43289	19528	22550	21811
Sample_0_A04	1	12588	13390	10488	11439	15714	18592	22299	15968	19470	14336	17449	17375	17861	17583	18829	20177	18440	17005	22745	16276	35429	18939	14582	14643	15225	18903	17692	17016	17272	53662	18886	14382	18424	13575	16324	17382	15636	16997	80228	17202	14046	17752	13365	15105	73233	19918	23634	22636
Sample_0_A05	1	13290	13959	11428	12264	17011	21475	23578	17968	21990	16247	19248	18083	19945	19818	21275	22181	21148	19594	25136	18699	31078	18497	16109	16011	16923	20038	19341	19066	19483	36971	20418	16336	18614	15168	18175	18912	17027	18413	75476	17776	16042	18297	14836	15614	43095	21486	23845	24613
Sample_0_A06	1	13105	13888	11096	11983	16321	19998	23260	17175	22617	15386	17922	18322	18961	18840	20287	21722	19945	18333	26270	17545	36007	20625	15544	15658	16494	20217	19260	18728	18899	58915	21132	15629	20116	14856	18724	20129	17144	18441	100450	18987	15419	21111	14847	17014	85077	22884	26402	27066
Sample_0_A07	1	13888	14397	11795	12842	18327	20498	23132	17887	25250	16373	29133	21299	21069	20350	21490	22066	21348	19164	29311	18492	56415	20468	19626	18045	17809	20913	20860	20426	21251	49342	24275	16569	25538	16358	19881	22797	18936	22587	143765	21146	18148	25407	16888	19735	69488	26661	31304	30164
Sample_0_A08	1	1266	1508	1499	1553	1603	2041	2235	2135	2210	2123	2273	2288	2227	2224	2262	2329	2268	2259	2437	2267	2944	2544	2303	2281	2260	2397	2305	2324	2332	4053	2488	2290	2459	2238	2416	2399	2279	2288	5755	2331	2163	2424	2203	2399	5605	2784	3012	3025
Sample_0_A09	1	18365	16419	14350	15604	21514	22547	23276	19178	25770	18272	30890	23624	23623	23030	23318	23294	22031	20153	28101	19369	51091	21172	21696	20381	19815	22166	21599	20935	21290	40485	23418	17686	24516	17637	20015	22412	19431	22596	105091	20177	18646	24306	17487	19363	54486	24304	28945	26411
Sample_0_A10	1	12762	13283	11981	12548	14050	15832	15816	14377	15632	14234	15687	15757	15512	14794	15126	14914	14137	13774	14971	13584	19828	14284	13255	13305	12842	13668	12989	12770	12752	19589	13095	11716	12960	11478	12141	11824	11200	11574	25699	11043	10384	11015	9784	10082	19184	11476	12264	11558
Sample_0_A11	1	13032	11950	10978	11598	15268	16479	17382	14498	18968	13738	22589	16657	16544	16312	16692	16672	15907	14805	21170	14449	32987	14951	15659	13808	13948	15424	15219	14892	15326	26294	16333	12424	16699	12190	13939	15106	13466	15178	68960	13478	12351	16436	11712	14275	33672	16445	18122	17908
Sample_0_A12	1	12167	23116	10386	10565	18178	26492	45434	22421	27364	17921	41533	31631	23284	22993	25976	34817	29515	27208	39486	26424	180844	38199	25289	22850	20960	36686	27872	28317	31756	197442	39047	25290	58917	24854	43713	35106	29452	36585	280587	52843	28584	40921	25047	30189	208816	45680	62210	53933
Sample_0_A13	1	11413	11437	9091	9590	12368	15384	18827	13097	18925	12085	17730	13172	14688	14858	15917	17087	15946	14355	22726	13947	37313	13483	13309	12648	13542	17781	15972	15500	16356	37105	17888	12767	18255	12345	17766	17644	15356	18426	90320	16378	13601	19802	13889	15746	72556	24183	25470	29314
Sample_0_A14	1	9433	20357	8587	8758	14214	19116	34955	17561	22343	14461	44534	25737	19365	18137	20533	27780	23255	20902	34201	20656	155211	33822	26570	20531	18022	33421	23861	24166	27476	178652	33815	20350	54545	21721	42494	32307	26661	31738	281512	52359	24579	39399	23713	27846	195443	46493	60190	56269
Sample_0_A15	1	9563	19167	8600	8688	13016	21190	39673	18274	21697	15288	26648	14562	17970	18254	21002	29801	23695	21753	30845	21182	74637	19708	17794	16529	17268	32528	22517	23786	26019	81185	29006	19776	32001	18589	33396	29210	23881	29062	164342	38052	22787	28971	20596	22125	130348	38894	43715	47096
Sample_0_A16	1	10356	25784	9441	9628	15014	22438	56398	20886	24066	17910	79018	18493	21580	20410	23109	35185	26333	24578	35040	23979	172466	24343	27435	20548	19484	41965	25569	27057	29176	124569	37206	22502	48838	22492	45793	34294	26405	43387	285622	57784	28688	35376	24010	26588	179556	46909	61442	53834
Sample_0_A17	1	9057	17638	7944	8242	12063	18708	36258	16409	20836	13813	22682	13816	16954	17052	20533	28919	21781	19745	29872	19374	63256	18613	16701	15919	17155	33702	21814	23128	25360	75000	28371	18516	30109	18135	38478	33133	25015	28562	193752	39592	22332	31166	22017	24445	134668	42685	47038	56703
Sample_0_A18	1	8518	19065	7994	8133	12129	17899	42263	17058	22917	14582	56074	15245	17744	16612	18874	28944	21668	19559	31320	19208	126854	20297	21732	17024	16391	33888	21541	22723	24409	101129	31816	18336	39387	18801	36675	31589	22718	36675	266460	53354	24063	32249	20862	23660	165894	41470	53640	49037
Sample_0_A19	1	10709	16630	9388	9688	13635	18837	32218	16476	20194	14978	28752	15116	17397	17342	18797	24213	20198	18899	26335	18279	77762	17312	16747	15278	15567	26285	20006	19648	21820	67726	23430	16577	28611	15985	25786	21301	19527	25714	134673	25391	19431	23674	16717	18672	111900	28833	35274	31617
Sample_0_A20	1	8271	18563	7751	7975	11887	17336	41524	16721	22320	14348	50390	14895	17651	16649	19020	28767	21613	19438	30546	18962	114886	19883	21215	17376	16700	34110	21522	22833	24283	94672	29909	18485	38316	19019	37917	32365	23335	35561	248112	52451	24556	31961	21972	24691	156713	43726	54074	53256
Sample_0_A21	1	10345	23091	9761	9662	14548	24207	48163	22012	22436	18298	47092	16996	20976	20624	23208	32601	26504	25644	31890	24492	128410	21834	22992	19636	18843	36413	25067	26243	28252	101380	30410	22205	43005	21493	35276	27212	24216	35723	155689	50384	26711	29243	21654	23611	133551	38492	48211	41927
Sample_0_A22	1	8771	22337	8388	8590	13327	18967	43616	18493	21340	16038	77822	17043	20231	17945	20202	28547	22743	21268	30466	20988	156341	21712	27616	19918	17882	33138	22907	24779	26976	99330	33144	19845	47818	21192	38405	31479	23873	39799	252326	65708	27017	33709	21739	24655	143872	42288	52948	45506
Sample_0_A23	1	9667	19789	9032	8999	13697	22331	36384	19740	21044	16447	41257	16104	19950	19541	21990	27997	25522	23550	31652	22997	108610	21263	22669	18821	18470	30838	24421	25118	27600	87345	30375	21765	40456	21033	33902	27571	24404	32681	144245	43589	25217	30525	22782	24257	114298	40583	45735	47083
Sample_0_A24	1	13374	22041	10580	11049	18383	31901	46983	24455	23640	19853	63306	19922	26004	26753	30100	36827	33344	31983	36803	30616	120520	24964	28451	22458	23279	34522	29268	31110	33719	82960	36659	27484	42905	24011	36265	31011	27646	38661	164473	45373	29714	31085	23841	25845	101347	39832	47728	43220
Sample_0_E01	1	10284	12342	9423	10000	14402	17083	21610	15107	19319	13808	30248	15376	17199	16830	17741	19231	18331	16619	23646	16021	52695	15453	16611	14316	14753	18375	17196	16712	17312	36505	19376	14091	20524	13644	16608	16754	15033	20401	89230	16734	14708	18793	13440	14543	59514	21315	24273	22581
Sample_0_E02	1	9748	10508	8608	9335	13180	15903	18011	13779	17746	12474	18498	14713	15705	15504	16459	17250	16372	15113	21058	14616	38562	14857	13809	13003	13530	16159	15478	15333	15621	33667	16450	12827	18361	12206	14227	15253	13754	16019	65449	15002	12601	16165	12138	13419	41972	18372	19623	20497
Sample_0_E03	1	10564	11689	9476	10261	14455	17670	19597	15435	21178	13761	27882	15223	17364	17183	18142	18929	18803	16971	25706	16512	40857	15292	16852	14166	14874	17317	16920	16734	17672	26264	20094	14382	20180	13553	16546	16888	15275	18590	116061	16341	14870	18578	13742	15001	37090	21815	22725	23736
Sample_0_E04	1	11881	13236	10143	10709	15800	21751	23455	17894	20884	15613	20876	16740	19221	19599	20795	22073	21440	20143	26055	19028	43583	18156	16384	15559	16380	19331	19170	19354	19767	38807	20883	16926	21786	15260	17076	18233	16798	19569	71875	18248	16169	19017	14977	16588	46197	22510	24122	24987
Sample_0_E05	1	8276	9056	8043	8364	10287	12210	13472	11205	12670	10588	16600	11394	11929	11510	11863	12273	11890	11243	13575	11027	21402	10515	10897	9752	9816	11043	10478	10361	10656	15896	11368	9371	11019	8817	9951	9719	9161	10111	30878	9149	8762	9182	8210	8593	15727	10679	11010	11170
Sample_0_E06	0
Sample_0_E07	1	8849	9003	8343	8685	10512	12319	12943	11158	13542	10718	14167	11432	11847	11667	11982	12199	11701	11113	14201	10843	17022	10370	10582	9845	9941	10984	10565	10512	10636	14055	11154	9198	10530	8745	9873	9971	9182	9686	31521	8968	8352	9414	8046	9262	14627	10596	10508	11354
Sample_0_E08	1	12455	14564	11443	12153	16000	18228	22012	16614	22724	15484	23562	18336	18079	18079	18726	20347	18748	17202	26072	16585	46710	18679	16095	15463	15588	19626	18583	17579	17829	47107	21271	14531	20842	14182	16135	17766	15586	18546	95855	17751	14449	19698	13682	14681	83057	21007	22627	22785
Sample_0_E09	1	10665	10393	9591	10112	12377	14117	14645	12650	14922	12156	15255	13124	13638	13616	13782	13960	13222	12612	15353	12377	18177	11756	11807	11428	11392	12373	11957	11790	11839	15730	12168	10416	11505	9838	10930	11051	10263	10824	31077	9823	9530	10264	9047	10002	16291	11551	11679	12384
Sample_0_E10	1	10350	12343	8697	8940	11094	14172	18814	12689	16416	11544	18498	13150	13127	13218	14092	16392	14444	13439	19785	12879	42514	15403	12437	11598	11935	16622	14226	14091	15017	47544	18041	11838	18516	11543	15357	16361	13638	15560	110668	16513	12261	17466	12136	14561	86059	19903	22155	23484
Sample_0_E11	1	8239	15957	7929	7932	12948	16527	34469	15422	24354	12757	109070	17182	17663	15664	17645	23845	20132	17341	33823	17684	172512	20985	41602	17665	15169	26957	19480	20722	24291	102701	30432	17114	56958	18054	43696	29808	23109	33625	362766	38129	24534	34359	21241	25894	128531	42637	49845	49648
Sample_0_E12	1	8052	22495	7716	7800	11366	17166	42383	16329	21635	14004	31436	17236	15416	15439	18064	30974	20637	18897	30015	18341	100223	27892	17194	15647	15601	36983	20822	21733	24280	123170	29131	17500	36310	17701	35482	29568	22533	26706	229456	45590	20870	30793	19276	21503	188934	37916	44368	46719
Sample_0_E13	1	7381	11421	6704	6740	11193	16804	25639	14324	17409	11498	73963	13377	15252	14548	16549	19860	18680	17152	24715	16714	102435	15780	28102	14164	13336	19568	16465	17608	19318	56038	22276	15610	34162	15072	24881	21555	17305	24359	171550	34313	19355	22331	17065	18865	62382	31911	35522	37065
Sample_0_E14	1	6889	9550	6695	6686	8291	12369	14739	11219	11371	10105	14135	10062	10877	10888	11627	13145	12538	12212	13991	11871	27259	11857	10880	10024	10019	12724	11482	11726	12533	24375	13497	11012	14898	10459	13355	12162	11059	12225	51067	15788	11112	12535	10447	11102	31333	15119	16029	16750
Sample_0_E15	1	7105	12153	6843	6667	12138	16070	27901	14526	19520	11538	94661	14296	15524	14270	16181	20205	18690	16728	26833	16471	124628	16710	32284	14826	13397	21172	17218	17851	19297	67031	23839	15631	37907	15576	26712	23671	17901	26522	215699	39670	20534	25378	17561	19067	83603	35687	39015	40505
Sample_0_E16	1	8153	19191	7762	7693	11977	18304	32702	16696	18496	13978	41135	16961	16297	16021	17916	24474	20628	19462	26856	18882	117320	23122	19941	15834	14989	26289	20113	20587	22970	99967	27188	17670	41855	17678	25907	23847	20558	26540	181829	44195	20790	27792	18228	20163	135395	34424	38481	37593
Sample_0_E17	1	7515	15847	7101	7172	10633	16330	31449	15098	19945	12471	27347	15788	14595	14603	16605	22450	18769	17136	28099	17043	94860	24356	16416	14863	14136	26729	18516	19323	20601	111565	27077	16323	33857	16810	28247	26874	19783	26354	211195	45732	19600	29024	17840	20606	141084	35704	46694	44068
Sample_0_E18	1	17974	16266	13778	16223	20251	18548	21696	17757	20674	18077	30805	23095	23872	22914	22609	23193	21035	19584	23668	19063	55234	22715	24490	23016	22282	26450	22834	22216	23264	50360	24284	19616	30472	21361	27083	25705	23524	24772	102594	31732	21030	26721	22108	23213	67495	30483	31923	32087
Sample_0_E19	1	7481	13304	6678	6892	10092	15865	26136	13913	17148	11542	17848	13156	13813	14046	15835	20276	17448	16180	22925	15628	54953	19343	13497	13201	13138	21935	16586	17492	18324	71157	21410	14841	24199	14738	23692	23256	17122	21335	141555	36378	17068	21818	15628	17557	93851	28976	35393	35663
Sample_0_E20	1	8042	16288	7712	7509	11219	17714	31750	16172	18125	13108	40089	13820	15792	15621	17709	23145	19666	18399	25378	17976	105911	19619	19691	14946	14574	24407	18529	19039	20590	118268	23619	16919	34057	16884	29088	22884	18769	26285	142310	41871	19098	26064	16873	19655	124036	30174	37648	36538
Sample_0_E21	1	10467	11683	8025	8671	13787	22794	25261	16803	15965	13848	14667	14218	18488	19811	21930	24284	23014	22134	23357	20860	29542	17804	14885	15342	17181	21254	20351	21184	21831	37236	21770	19440	20349	16222	19389	20238	18817	20887	49586	24052	19068	18121	16233	17331	39463	24655	26846	27266
Sample_0_E22	1	6914	15190	6646	6646	9864	14618	29134	13654	16862	11353	33522	12264	14039	13464	15353	20612	16887	15512	22718	15306	92129	17416	16925	13442	13037	22243	16310	16848	17962	108199	20504	14525	31474	14895	25886	21671	16841	23631	136976	38855	17469	25071	15249	17507	124760	29449	36837	35302
Sample_0_E23	1	8032	13109	6778	6985	11335	19411	27523	15584	15778	12460	24192	14350	15397	15771	17850	21650	19927	19164	22842	18529	70391	18543	15362	14121	13973	21236	17650	18649	19777	59578	21747	16816	28274	15594	22786	20215	17246	21972	110681	33219	18424	20449	15531	17130	65834	26960	31581	31092
Sample_0_E24	1	1652	2302	2001	2071	2226	2899	3788	2986	3182	2983	4885	3258	3399	3220	3393	3674	3429	3338	3750	3374	9496	3768	4015	3570	3403	4085	3534	3603	3741	10739	3941	3466	5263	3602	4610	4130	3789	4230	12850	4481	3753	4471	3783	3917	14864	5655	6063	6352
Sample_0_J01	1	12124	12997	10524	11734	13124	14363	13165	12625	14461	13099	16771	14797	15346	14197	14597	13714	12928	12549	13558	12345	18639	13389	14154	13673	12944	13519	12479	12067	12206	15511	12121	11596	13045	11753	12229	11792	11258	11589	22738	10851	10532	11245	10157	10264	16021	11754	12189	11878
Sample_0_J02	1	12069	10870	10270	11484	13474	14283	13984	13004	14241	13301	14683	14919	16025	15230	15179	14672	13853	13420	14079	13144	16376	14021	13986	14122	13794	14419	13487	12997	13034	18884	12716	12166	13505	12295	12823	12639	12073	11997	20186	11655	11103	11702	10789	11135	18978	12656	13144	13147
Sample_0_J03	1	7104	9070	7353	7756	7906	9715	9187	9023	9843	9187	10673	9531	9760	9125	9522	9121	8857	8700	9190	8772	11552	8886	9128	8770	8340	8725	8248	8083	8211	9642	8170	7823	8434	7723	7803	7458	7227	7450	11833	7075	6933	6917	6504	6656	8568	7484	7643	7430
Sample_0_J04	1	9675	8886	8007	8830	11528	12786	12913	11030	13274	10714	13434	12452	13573	13540	13636	13469	12737	11970	14382	11437	21150	11764	11911	11740	11713	12886	12340	12026	12136	21220	12066	10474	14051	10288	11651	12080	11014	11781	41753	11232	9899	11759	9701	11167	25455	12556	13281	13242
Sample_0_J05	1	7155	7224	6737	7066	8704	9998	10318	9225	11130	8822	13227	9597	10054	10028	10157	10198	9931	9383	12096	9093	17461	8900	9793	8603	8650	9315	9199	8957	9110	14385	9341	7859	9804	7570	8245	8593	7831	8818	25399	7765	7112	8794	6890	7767	18015	9033	9252	9578
Sample_0_J06	1	13842	11584	10213	11659	16130	17156	19329	14947	18225	14082	23736	17871	19944	19526	19688	20281	18962	17195	21774	16286	50515	18320	19198	17672	17384	20288	18607	17941	18623	42532	19455	15926	27450	16290	19134	20721	18035	20339	113399	20797	16511	21185	16833	19185	53901	24035	26916	26223
Sample_0_J07	1	17144	13021	12130	14320	20834	21542	22540	18059	19296	17224	29778	21226	25197	24976	24699	24799	23128	21378	23398	20081	39244	20147	22423	21492	22157	24341	22638	22311	22598	28054	21839	19083	23234	18957	22669	22157	21245	22651	75503	21865	19290	20627	18979	19580	33709	25093	26749	25342
Sample_0_J08	1	17515	13874	12962	15407	21469	21710	22991	19125	20642	18761	25196	23128	26675	26386	25907	25949	24196	22529	24252	21306	41509	23308	24104	24015	24348	26883	24551	23716	24082	39597	23298	21371	28364	21718	24841	26184	23692	24302	73156	24815	21276	24320	22076	23238	45943	28800	29853	30189
Sample_0_J09	1	8623	12774	7302	7646	11466	16506	24433	14319	18286	11895	30935	13259	15254	15677	17380	20183	18833	16651	25882	16377	79011	17052	15961	13389	14137	21553	17797	18208	19569	76644	25678	15086	23701	14206	23934	25137	18626	22227	174436	28236	15923	24730	15431	17914	98624	27349	32764	33431
Sample_0_J10	0
Sample_0_J11	1	7411	12055	6489	6776	9843	14640	24012	13052	18560	10841	30525	12191	13529	13820	15704	18840	17338	15057	25608	15012	81948	16547	14688	12577	12953	20744	16522	17424	18834	83901	24910	14284	23010	13756	23768	27294	18590	23135	196563	29965	16117	25682	15849	18544	113646	29909	35221	38555
Sample_0_J12	1	6851	11435	6533	6557	9255	14235	23235	12971	17533	10997	19299	11900	12542	12870	14504	18446	16489	14675	23182	14329	59461	16624	12408	11620	11859	18875	15706	15541	16846	81348	21681	13488	19706	13067	18820	19339	15826	20141	142955	26463	15074	22247	14392	17353	130462	25755	34075	32541
Sample_0_J13	1	7824	14177	7037	7258	10097	16612	25710	14422	20116	11943	24178	12123	14091	14649	17434	20819	18726	16772	27834	16895	62487	17068	14753	13240	14011	24186	17609	19341	21290	70902	26610	15694	23555	15061	32116	32122	21067	22860	216296	32359	17599	28995	18092	21784	103311	34434	38717	48153
Sample_0_J14	1	6961	10808	6493	6618	9167	14323	21724	12746	18009	10774	16793	11454	12473	13061	14707	18066	16435	14484	23281	14153	48651	15881	12061	11522	11980	18058	15713	15696	16991	70123	21304	13373	19182	13010	19039	20593	16137	19668	147256	26596	14927	23402	14686	18179	126456	26460	33772	34284
Sample_0_J15	1	7542	13593	6971	7154	10487	16256	24569	14427	18420	11910	34202	12545	14331	14545	16314	19540	18220	16569	26486	16574	82609	16570	16213	13194	13541	21259	17545	18686	20974	65860	25813	15456	27201	15083	27471	28003	20283	23768	230491	38814	17638	28391	16796	20392	94436	31272	36234	37602
Sample_0_J16	1	7247	11196	6556	6719	9593	14957	22990	13106	16847	11056	15743	11601	13241	13662	15783	19162	16805	15211	22186	14734	43126	15903	12132	12043	12639	19274	16244	16292	17552	65644	20416	13806	18930	13309	20785	20717	16599	19122	127011	27819	15561	22461	14816	17931	115300	26427	33033	35878
Sample_0_J17	1	1166	1490	1416	1507	1577	2063	2227	2149	2237	2163	2848	2303	2341	2319	2345	2382	2409	2362	2605	2409	4047	2472	2572	2417	2378	2534	2450	2509	2566	3452	2743	2399	2793	2410	2663	2756	2521	2604	10042	2546	2383	2806	2467	2659	4775	3282	3397	3455
Sample_0_J18	1	8402	12863	7444	7574	11161	16951	26062	14605	16616	12328	21645	13467	14933	15125	16633	20725	17861	16860	21887	16285	65196	16775	13818	13198	13401	20980	17035	17489	18623	72635	21239	15009	22103	14359	23183	19886	17003	21514	120718	30481	16569	21121	14877	17306	101085	25318	31737	28401
Sample_0_J19	1	1384	1651	1648	1709	1792	2319	2500	2403	2486	2420	3184	2579	2577	2574	2587	2658	2648	2619	2818	2630	4141	2709	2852	2682	2598	2766	2669	2706	2746	3426	2867	2617	3080	2635	2867	2773	2688	2817	9008	2739	2636	2832	2658	2769	4322	3389	3549	3561
Sample_0_J20	1	8551	11957	7239	7427	11148	17741	22755	14645	18941	12141	22971	13302	15211	15842	17676	20174	19550	17670	25962	17180	67926	16785	14748	13567	14058	19967	18423	18507	20076	66825	23609	16202	24212	15185	21285	21958	18604	23447	143901	30672	18170	26155	17122	20112	104656	30832	37823	36076
Sample_0_J21	1	935	1114	1162	1211	1258	1672	1757	1724	1768	1739	1839	1826	1859	1854	1850	1874	1874	1882	1910	1890	2183	1926	1912	1887	1828	1908	1872	1867	1853	2499	1897	1871	1951	1813	1825	1831	1778	1800	2722	1812	1715	1736	1687	1769	2710	1950	2008	2003
Sample_0_J22	1	7828	12089	6833	7008	10432	16683	22970	14070	18029	11474	23782	12898	14636	14940	16743	19890	18631	16860	25258	16375	72354	16896	16051	13867	13772	22340	17814	17905	19359	73242	22465	15643	32522	15223	28132	24677	18306	23346	162086	35736	18109	26497	17749	21420	97620	32895	37504	40360
Sample_0_J23	1	7272	12610	6716	6704	9806	15272	26442	13644	17849	11186	19594	13211	14230	14306	16075	20140	17880	15920	24128	15467	76372	21553	15222	14327	13464	21334	17456	17411	18237	135974	22438	15203	37514	15609	23236	24242	18157	23421	155894	41250	19072	26706	16849	20300	157642	30932	41577	38903
Sample_0_J24	1	8881	14284	7841	8034	12227	19144	28901	16346	19073	13265	33514	15132	16935	16791	19061	22758	20736	19112	26881	18725	96978	19938	18359	15912	15433	23936	19202	20032	21839	87558	25933	17369	34877	16932	27187	26147	20124	26054	196003	41229	21586	26041	18076	21092	106283	33028	40300	38847
Sample_0_K01	0
Sample_0_K02	1	6149	7111	6049	6520	6954	8892	7944	7793	8571	7981	8624	8393	8736	8150	8448	8218	7938	7834	7981	7841	8627	7881	7861	7787	7418	7642	7332	7266	7313	7729	7222	7061	7186	6809	6760	6505	6404	6539	7689	6072	6101	5835	5725	5917	6428	6475	6375	6335
Sample_0_K03	1	17627	14705	14677	16492	17007	17121	16962	16805	19737	17802	20573	19742	19212	17953	17755	17294	16507	16035	17889	16051	21621	17829	18039	17557	16479	17098	15792	15376	15436	19589	16015	15190	16408	15425	15724	15254	14295	14380	29887	13901	13658	14385	13180	13320	21381	15466	16304	16348
Sample_0_K04	1	7915	9092	6382	7006	10291	12870	18474	11090	14845	9978	16925	11659	13934	14023	15033	17001	15574	13630	18863	12836	48299	13930	12750	12076	12789	18618	14588	14322	15220	53667	16385	12235	18723	12009	20384	17573	14837	17468	98654	17306	12811	17781	13240	15462	78470	21249	24738	26165
Sample_0_K05	1	6168	8453	5631	5914	8733	12197	16595	10896	13741	9194	21658	10891	12316	12229	13226	15051	14561	12714	18119	12444	67302	13396	12821	11483	11161	15439	13532	13553	14759	58765	16965	11666	22825	11614	17828	17538	13565	17294	140793	23101	13746	17666	12184	14211	73164	20300	24395	22370
Sample_0_K06	1	9086	9214	7078	7839	11735	14798	18553	12297	14534	10937	15461	12595	15688	15841	16981	18094	16747	15102	18523	14179	36087	14154	13297	13166	14177	18620	15915	15573	16214	41142	16067	13339	17383	12765	19895	17134	15337	16970	62735	18329	13572	16560	13730	15203	54801	20867	22828	24727
Sample_0_K07	1	9142	8950	7063	7743	11929	15607	16983	12559	13329	10948	20474	12798	15627	15708	16552	17491	16716	15394	17775	14503	48055	13783	14220	13204	13705	16090	15550	15521	16200	37223	16551	13595	19588	12641	14698	15678	14375	16783	65447	19203	14012	15593	12638	13800	42111	18636	21355	19308
Sample_0_K08	1	9039	10670	7063	7556	12073	17663	23323	14019	15369	11628	23949	12848	15975	16615	17930	20707	18844	17588	21270	16417	63221	14955	14714	13170	14231	19835	17108	17329	18385	48827	18962	14808	22869	13427	21513	18287	15951	19984	98958	24183	15192	17961	13857	15952	56193	22017	24484	24146
Sample_0_K09	1	12553	16385	10242	10773	16947	23587	28507	19447	19509	16901	32272	18502	22349	22556	24287	27525	25634	23469	27580	22624	70242	21726	22313	19476	19760	26903	23188	23478	25274	60386	26622	20394	31999	19073	29417	24308	22074	24954	106403	26881	21343	25520	19869	20894	68172	29375	30699	31375
Sample_0_K10	1	6903	9001	6129	6343	9039	12585	17089	10980	12969	9498	23133	10384	11656	11801	12666	14509	13319	12468	16534	12052	57892	11659	12491	10269	10500	14304	12486	12564	13491	38439	14323	10806	19338	10439	16290	14210	11947	15542	87760	20195	11340	15085	10772	12454	47086	17973	19378	20036
Sample_0_K11	1	8424	11965	7449	7594	11728	18535	25153	15610	18148	12731	39664	13290	15987	16189	17923	21254	20100	18388	25224	17717	73283	16179	18829	14047	14066	19994	17432	18184	19689	43556	22344	15866	28080	14698	24388	19178	16897	22452	163728	31409	17845	20553	14947	16064	55183	26165	29881	28511
Sample_0_K12	1	7472	10661	6607	6771	10110	14697	21124	12742	15960	10759	30667	11989	13460	13591	14957	17402	16009	14761	21258	14189	77875	14333	15626	11958	12159	17348	14954	15247	16250	58672	18063	13091	24971	12524	19567	17111	14322	19929	122839	27529	14232	18903	13113	15167	69251	23275	26188	26499
Sample_0_K13	1	7703	10704	6626	6814	10204	15908	20697	13365	15342	10905	24156	12157	14097	14385	15939	18247	17168	15849	21728	15276	67282	15810	14776	12838	12840	18056	16036	16547	17910	75322	21593	14307	25826	13999	19441	20400	16763	21926	132934	33284	15683	21182	14295	17087	84520	24306	35944	28432
Sample_0_K14	0
Sample_0_K15	1	6399	9481	5684	5871	8659	12945	19102	11357	14403	9334	20732	10560	12062	12250	13571	16333	14629	13264	19626	12969	59387	14283	12559	11215	11285	17474	14124	14850	15774	74490	19792	12184	22854	12349	19806	21590	15218	20573	146229	31941	14130	19921	12946	15049	91526	23466	33988	28825
Sample_0_K16	1	7363	10467	6377	6594	9925	14686	22644	12549	14146	10339	25866	11181	13363	13583	14855	18044	15681	14697	19333	13965	71111	13534	13386	11797	12102	18155	14771	15455	16739	59977	18360	12957	22016	12399	20662	18304	15275	18765	117353	27963	14054	16856	12699	14364	64635	21190	25302	24176
Sample_0_K17	1	2032	2571	2266	2368	2720	3496	4213	3429	3748	3364	4590	3726	3882	3834	4022	4298	4023	3822	4492	3849	8728	4234	4047	3947	3861	4598	4062	4231	4408	11258	4917	3864	5195	3966	5031	5639	4498	4865	27604	4860	4098	5314	4294	5186	17623	6500	8030	8132
Sample_0_K18	1	7829	10865	6643	6872	10292	15443	22957	12867	15276	10752	23447	11506	13816	14071	15576	19019	16451	15231	20760	14645	64815	13952	13228	12257	12807	18807	15483	16373	17804	59767	19572	13579	21610	12970	21575	20217	16455	19726	122509	28003	14737	18348	13401	15466	70803	22623	26711	26473
Sample_0_K19	1	7826	11023	6794	6999	10534	16395	20962	13498	14453	11263	23361	12271	14228	14533	15838	18348	16897	15820	19470	15309	58165	15508	14307	12810	12809	17584	15531	16195	17294	53033	19728	14860	23593	13817	19893	19109	15873	20176	114826	29356	15798	18405	13510	14910	60791	21846	28406	23727
Sample_0_K20	1	7631	10316	6631	6825	10634	17137	23426	13944	13550	11617	16500	11488	14922	15552	17023	20441	18066	17340	18982	16395	39521	14017	13217	13221	14020	19695	16514	17386	18272	39912	18212	15293	18649	13872	20993	18226	16452	18095	67778	22346	15771	15818	13884	14644	39601	20184	22396	21875
Sample_0_K21	1	3432	4147	3436	3538	4191	5645	6268	5292	5526	5008	8515	5312	5662	5622	5853	6135	6031	5775	6777	5772	15473	5790	6162	5468	5312	6153	5774	5939	6246	12022	6807	5473	7936	5454	6403	6705	5924	6623	31844	6865	5574	6968	5576	6101	14967	7788	8913	8630
Sample_0_K22	1	7246	10335	6465	6601	9762	15031	21089	12702	16261	10563	29673	11147	13298	13536	14812	18303	16415	14970	22162	14482	77074	13703	14595	12115	12223	18066	15487	15998	17700	55271	20299	13506	25451	13017	23082	20095	16326	20529	137290	28445	15000	20467	14329	16877	70238	25292	28168	29662
Sample_0_K23	1	6953	10491	6402	6438	9703	14260	19681	12449	15092	10345	42457	11889	13961	13372	14506	16993	15743	14478	21127	14070	92513	14539	18195	12880	12093	17056	15083	15293	16827	73591	19836	13234	30228	13338	18067	18373	15493	23138	128300	32104	15720	20325	13327	15478	83809	24267	36007	26427
Sample_0_K24	1	7125	11763	6597	6639	10156	15236	26565	13377	15577	10980	40454	12495	14387	14101	15504	20357	16836	15797	21592	15101	112782	15027	16672	13425	13046	21277	16343	16921	18425	79625	21216	14294	30861	14208	25856	20814	17241	23707	148904	33341	16898	20287	15035	17370	86511	25779	31064	29358
Sample_0_L01	1	1181	1581	1501	1577	1703	2272	2220	2253	2347	2260	2521	2398	2470	2423	2465	2469	2431	2419	2539	2410	2890	2444	2496	2469	2407	2459	2417	2404	2420	2642	2452	2331	2447	2283	2337	2349	2257	2312	3849	2163	2153	2222	2131	2337	2702	2486	2508	2579
Sample_0_L02	1	692	886	930	972	1037	1405	1441	1458	1481	1469	1568	1536	1593	1594	1593	1582	1601	1617	1653	1624	1759	1604	1633	1596	1577	1607	1590	1592	1588	1708	1589	1564	1583	1527	1528	1507	1485	1484	1874	1466	1426	1433	1390	1478	1669	1587	1620	1614
Sample_0_L03	1	7265	6373	6185	6771	8338	9182	8557	8025	8455	8015	8787	9018	9795	9675	9517	9163	8675	8514	8690	8126	8906	8029	8220	8387	8430	8595	8299	8094	8072	8482	7621	7279	7329	7122	7306	7297	7103	7014	10138	6395	6278	6479	6142	6430	7631	7012	6941	6988
Sample_0_L04	1	6166	7438	5314	5783	8395	10151	12645	9115	11849	8211	14147	9911	11477	11331	12075	13271	12737	10955	16067	10520	39692	11249	11235	10458	10626	14518	12182	12057	12947	40918	13514	9952	18250	10158	16139	14028	12014	13648	76666	16533	10643	16421	11355	12406	51815	18327	21387	21400
Sample_0_L05	1	871	1104	1123	1162	1231	1647	1764	1721	1780	1717	1895	1827	1851	1862	1888	1905	1908	1889	1988	1911	2493	1954	1927	1927	1867	1968	1908	1926	1934	2662	2005	1875	2013	1834	1995	1940	1862	1889	4228	1842	1767	1885	1765	1861	2934	2186	2213	2336
Sample_0_L06	1	4229	6487	4244	4420	6074	8606	12639	8136	11394	7061	12890	7529	8441	8647	9376	11056	10547	9193	15071	9145	35257	9389	8660	7969	8067	11824	9830	10193	11122	35841	13134	8444	14085	8272	13240	12965	10172	12036	99046	18059	9081	13286	8638	9806	47910	14642	19792	17458
Sample_0_L07	1	7917	8538	6504	6797	10983	16760	17449	12979	12145	11264	12108	12033	15658	17159	18437	18926	18198	17349	17496	15945	20518	14681	12556	12815	14688	16880	16851	17240	17512	23984	16982	16407	14522	12915	15391	15081	14890	15849	34872	15443	14052	13111	12586	12789	21404	17552	17752	18019
Sample_0_L08	1	895	1148	1164	1218	1287	1724	1858	1798	1843	1805	2002	1904	1951	1961	1965	2032	1994	1987	2090	1989	2562	2026	2036	2003	1976	2094	1997	2034	2053	2697	2097	1978	2099	1949	2085	2064	1961	1975	4198	1982	1886	1978	1859	1926	3093	2277	2420	2377
Sample_0_L09	1	5319	7022	4948	5129	7170	10901	13302	9533	11941	8153	12421	8244	9597	10053	10836	11959	11942	10835	15396	10536	32130	9832	9178	8443	8743	11149	10654	11020	11833	28359	13313	9486	13954	8885	11952	12087	10266	11783	81896	17413	9690	13056	8914	10022	36755	14411	15053	16579
Sample_0_L10	1	4661	7245	4478	4670	6100	8953	13810	8252	11240	7181	10824	7395	8263	8562	9587	11499	10245	9100	13936	9055	26308	9198	8178	7763	8061	12041	9517	10111	10952	30574	11835	8276	12671	8146	14872	13728	10149	11336	89312	18002	9069	12675	8694	10411	42529	14496	17105	19624
Sample_0_L11	1	6576	9067	5794	5913	8717	14713	18317	12055	12490	9846	18204	9876	11915	12390	13601	15591	15113	14309	17790	13737	53821	12351	11723	10395	10683	13862	13013	13699	14924	45469	16382	12247	19432	11019	14767	14180	12822	14969	78774	21433	12483	15346	10977	12521	46606	17616	19193	20406
Sample_0_L12	1	5235	8009	5117	5240	7004	10556	14122	9540	11042	8274	14425	8444	9295	9506	10277	11854	11121	10522	14316	10325	35307	9949	9312	8428	8524	11383	10136	10763	11817	30371	12874	9302	14652	8868	12427	12322	10408	12171	78778	18359	9812	12554	8799	10293	38900	13807	16384	15858
Sample_0_L13	1	6012	9706	5918	5934	8453	12641	17511	11553	14867	9733	26132	10878	11373	11529	12534	14402	14124	12830	20163	12788	83697	13291	12984	10777	10483	13734	12985	13335	14348	64189	18854	11660	24267	11328	14057	15088	12667	17454	127248	27072	12889	18474	11211	12774	66483	19550	21808	22567
Sample_0_L14	1	1620	2062	1902	1986	2202	2850	3324	2872	3086	2835	3907	3094	3143	3093	3182	3353	3251	3136	3665	3169	7109	3296	3356	3219	3136	3636	3260	3384	3498	6267	3754	3113	4135	3155	3899	3901	3443	3674	20827	3593	3203	4023	3267	3705	9470	4755	5301	5307
Sample_0_L15	1	6206	8728	6043	6072	8653	12949	16020	11381	13051	9742	25586	9762	11222	11289	12296	13849	13420	12544	16798	12273	41714	11170	12698	9961	9964	12645	11856	12149	12921	24249	14442	11016	17115	10300	13853	12430	11002	14165	91927	21714	11759	13173	9955	10767	30159	16824	18191	18200
Sample_0_L16	1	1116	1337	1360	1415	1489	1946	2077	2009	2071	2033	2323	2156	2185	2202	2203	2216	2210	2200	2306	2206	3018	2266	2294	2259	2199	2305	2228	2235	2264	2943	2312	2188	2397	2177	2243	2226	2174	2231	4066	2212	2107	2193	2064	2149	3410	2518	2664	2597
Sample_0_L17	1	6942	9470	6115	6265	9037	14944	18425	12320	16088	10278	14301	10238	12071	12791	14317	15931	15682	14327	21252	13846	36121	12802	11327	10731	11062	14810	13747	14021	14495	41313	16523	12512	18509	11377	15067	15115	12474	15050	70961	20382	12967	17093	12104	13348	52658	21585	25447	26039
Sample_0_L18	0
Sample_0_L19	1	6154	10824	6060	5997	8539	13580	21114	12074	14684	10124	20198	10587	11801	11924	13474	16735	14817	13617	19366	13384	52701	14507	12898	11205	10983	16944	13614	14004	14722	66681	16603	12386	22219	11893	18288	16894	13418	16417	88972	23856	13663	17714	12549	14049	77913	22415	29467	27617
Sample_0_L20	1	886	1090	1111	1166	1238	1637	1706	1704	1730	1691	1849	1795	1818	1835	1830	1854	1846	1844	1891	1856	2209	1889	1870	1864	1809	1880	1837	1847	1842	2323	1866	1812	1847	1766	1808	1775	1734	1764	2709	1722	1650	1719	1627	1717	2433	1926	1924	1964
Sample_0_L21	1	6787	9531	6001	6081	8807	14336	19325	11952	13039	9874	13802	9767	11890	12284	13753	16203	14593	13896	17014	13209	31075	12493	10996	10287	10773	15456	12921	13375	13866	43047	14442	12055	16464	10873	16229	14414	12149	13923	54963	18668	12435	13963	11111	12311	49865	18290	22203	22248
Sample_0_L22	1	7320	9281	5914	6099	9653	17515	21702	13326	14613	10416	14752	10161	13084	14021	15923	18621	18128	16899	21060	15955	43386	13603	11317	10763	11594	15940	14967	15698	16498	57981	19632	14709	18565	12219	16886	16011	13978	16993	89834	24295	14895	16248	12472	14244	62255	21257	24039	25918
Sample_0_L23	1	6856	12021	6599	6572	9397	14797	23171	13135	15711	11017	20991	11673	12822	12768	14168	17881	15726	14693	20463	14352	63143	14765	13244	11971	11464	17878	14379	14770	15711	64910	17396	13130	24642	12602	20010	16116	13678	17473	93851	26163	14982	18346	12692	14161	72465	22164	28978	25405
Sample_0_L24	0
Sample_0_M01	1	10691	20112	12186	12809	10296	15286	15048	15045	17722	15351	16523	13999	13329	12217	13728	13440	13592	13206	15654	13538	19167	13689	13205	12555	11571	12408	12204	11896	12334	16724	13104	12143	13208	11420	11449	11379	10691	11446	33707	11016	10596	11117	9930	10315	17055	12203	12262	12773
Sample_0_M02	1	987	1209	1246	1319	1400	1860	1902	1902	1965	1908	2088	2032	2073	2063	2082	2084	2080	2068	2156	2072	2385	2117	2108	2089	2048	2097	2063	2082	2085	2424	2105	2032	2075	1975	2006	2019	1945	1964	3400	1920	1860	1950	1821	1978	2661	2206	2230	2345
Sample_0_M03	1	8187	7376	6695	7537	9724	10189	10072	8962	11191	8909	12225	10557	11626	11371	11437	11034	10620	9766	12070	9433	19306	9987	10422	10259	10260	11236	10434	10019	10078	17743	10152	8809	10830	8898	10183	10886	9443	9999	36549	9104	8303	10153	8613	9335	21075	11166	11293	12397
Sample_0_M04	1	6496	7154	5311	5824	8622	10912	12436	9357	11002	8223	16405	9551	11612	11631	12155	13002	12705	11218	15056	10790	31101	10614	11153	10084	10384	13341	11816	11993	13023	26122	13688	9835	15026	9628	14352	13751	11847	12887	99217	14513	10376	14213	10481	11876	37714	16066	16746	18207
Sample_0_M05	1	4881	6014	4339	4648	7507	10227	12028	8735	11554	7403	13186	8092	9631	10188	11018	11980	12464	10635	15687	10233	30536	9614	9617	8603	9078	12416	10993	10880	11283	25609	12531	9645	13419	8752	12284	12657	9915	12060	85699	15293	9599	12965	9451	10158	32731	15780	16211	18814
Sample_0_M06	1	7245	6716	5539	6201	9555	11841	12254	9648	10444	8564	15592	10025	12354	12520	12920	13337	12835	11849	13746	11233	27142	10518	10940	10285	10851	12464	12060	12053	12500	21340	12467	10285	13280	9537	11144	11775	11083	12313	43335	13168	10102	11642	9568	10231	25855	13641	14498	14251
Sample_0_M07	1	6262	6354	5117	5513	8276	11149	12285	9195	10079	8152	11686	8931	10900	11210	11829	12411	11985	11124	13137	10488	25456	9934	9402	9211	9793	11798	10988	11037	11394	24541	11782	9665	11172	8885	11573	10809	10121	11553	40452	11989	9335	10469	8773	9547	29526	12514	13816	13710
Sample_0_M08	1	1214	1490	1468	1546	1678	2193	2363	2242	2331	2228	3068	2442	2488	2455	2478	2513	2528	2460	2666	2464	4785	2573	2643	2504	2416	2581	2469	2530	2618	3968	2678	2400	2935	2401	2625	2567	2469	2595	6836	2500	2360	2633	2354	2472	4827	3007	3171	3212
Sample_0_M09	1	6257	9239	5530	5642	8734	14568	19179	11955	11986	9691	17809	9659	11790	12445	13814	15966	15138	14267	16971	13517	45762	12335	10986	10047	10545	14886	12931	13428	14172	40673	15684	12016	15819	10615	18148	13264	11753	14421	65049	19161	11705	12945	10043	10794	42217	15938	17482	17995
Sample_0_M10	1	1786	1929	1938	1986	2058	2574	2801	2618	2748	2622	3122	2794	2804	2800	2789	2885	2840	2788	3040	2789	4510	2919	2876	2815	2748	2991	2817	2866	2922	4467	3010	2728	3105	2723	3045	2900	2763	2896	8395	2812	2706	2967	2682	2835	5868	3544	3682	3772
Sample_0_M11	1	5341	7051	4718	4982	7000	10121	13003	8768	11871	7580	11460	7921	9309	9757	10769	11777	11369	10186	15009	9824	25916	9465	8719	8205	8741	12437	10388	10485	10915	25424	12694	9042	11929	8455	15524	12140	9899	11741	74143	15837	9402	13038	9043	9780	38168	15479	16001	18946
Sample_0_M12	1	1038	1327	1291	1355	1451	1908	2122	1984	2094	1971	2317	2123	2153	2145	2201	2286	2237	2176	2430	2223	3235	2331	2279	2237	2216	2439	2288	2334	2388	3404	2531	2228	2528	2226	2592	2484	2302	2387	9328	2384	2213	2574	2280	2459	5183	3202	3221	3499
Sample_0_M13	1	5329	8112	4870	5056	7243	11200	13838	9696	11839	8207	17344	8482	9938	10130	11126	12655	12365	11270	16443	11065	40470	10438	10195	8906	9177	13321	11292	11721	12724	29123	14836	10148	15682	9512	18118	13409	11116	13765	94992	20523	10832	15367	10502	11978	40281	18124	18662	21283
Sample_0_M14	1	4604	7172	4277	4455	6167	9442	15124	8481	10617	7231	11367	7490	8736	8857	9841	12490	10767	9831	14013	9516	26758	9399	8362	8133	8188	13116	9912	10318	11000	28382	11967	8835	12452	8474	16575	11931	10012	11546	74549	16706	9951	12569	9488	10456	43593	16429	18269	20013
Sample_0_M15	1	5205	7683	4990	5074	7370	10361	14010	9335	11317	8058	24576	9225	9694	9744	10476	11982	11454	10489	15222	10356	62720	10416	10736	8907	8723	11686	10631	10843	11591	39235	14126	9421	16889	9017	13208	11467	10025	14171	75721	18591	9983	13546	8709	9645	48940	15101	16590	16253
Sample_0_M16	1	4684	7700	4367	4573	6373	9639	12951	8585	11551	7419	13807	7684	8913	9108	10047	11809	11400	10129	16603	10063	31770	9783	9225	8381	8495	12832	10719	11238	12633	26672	13757	9337	15025	9135	17039	13333	10964	13082	106699	21431	10815	17086	11117	12877	46988	20665	21483	24896
Sample_0_M17	1	6155	8609	5183	5482	8040	11070	12080	9079	9978	7958	17803	8746	10431	10780	13498	11980	11399	10749	13770	10248	30804	9263	9784	9151	9202	12298	10551	10729	11296	20013	11759	9198	12011	8363	11140	10251	9520	11606	46015	13402	9021	10991	8434	9431	23942	12769	13230	14290
Sample_0_M18	1	4098	6864	4110	4232	5621	8815	11700	8037	10890	6942	13322	7094	7880	8081	8927	10488	10241	9172	15201	9163	31341	8933	8704	7659	7606	11499	9501	9941	11058	25043	12453	8560	13755	8401	15433	11816	9845	11775	100969	17401	9746	15790	9981	11782	43219	18075	18990	22140
Sample_0_M19	0
Sample_0_M20	1	5195	8368	4948	4971	6990	12296	15005	10437	11343	8671	13417	8118	9788	10112	11285	13319	12966	12154	16000	11880	29255	10416	9641	8910	9016	13154	11326	11758	12668	25224	14035	10816	14608	9917	16227	12389	10796	12702	72636	18694	11487	14709	10871	11945	35971	17785	19097	21171
Sample_0_M21	1	5066	8455	4835	4872	7066	10839	15706	9601	11523	8010	24076	8862	9831	9723	10795	13114	11829	10961	15827	10680	54876	11774	10772	9096	8816	12241	10861	11355	12268	52401	15224	9951	17784	9638	12773	13343	10932	14493	111134	23397	11289	14324	9465	10728	61378	17016	20133	19627
Sample_0_M22	0
Sample_0_M23	1	6300	11057	5945	5863	8469	15072	20872	12804	12555	10394	19693	9891	11990	12007	13556	16834	15119	14541	17191	14132	42674	13724	11463	10464	10509	15144	12747	13688	14641	47219	16672	12671	17656	11401	16247	14171	12388	14591	83147	21523	13270	13589	10601	11421	46845	16596	19373	19218
Sample_0_M24	1	1033	1447	1325	1388	1488	1949	2392	2032	2175	2037	3032	2272	2270	2237	2271	2416	2314	2282	2565	2294	5196	2515	2509	2427	2271	2667	2407	2465	2527	4797	2803	2334	3098	2372	2779	2660	2511	2595	12095	2741	2469	2834	2464	2692	7917	3513	3831	3725
Sample_0_N01	1	7432	12646	7754	8311	7675	11217	9500	9492	11342	10010	11190	10065	10014	9005	9652	9498	9120	8939	10064	9130	11628	9630	9520	9164	8501	9008	8545	8379	8448	10286	9024	8388	8930	8159	8016	7909	7531	7651	16048	7462	7363	7581	6896	6967	10844	8106	8475	8405
Sample_0_N02	1	4748	4801	4443	4849	5985	6429	6655	5969	7069	5978	9004	6842	7253	7119	7051	7020	6584	6327	7614	6194	12539	6308	6839	6439	6484	7021	6593	6339	6435	9472	6399	5620	6570	5664	6116	6365	5832	6016	13921	5540	5140	6014	5159	5546	11999	6541	6569	6961
Sample_0_N03	1	4968	5324	4591	5061	6494	7232	7606	6588	9003	6451	8441	7523	8139	8079	8119	8203	7906	7194	9988	6955	11559	7300	7410	7286	7298	8206	7714	7592	7663	11820	8092	6394	7797	6525	7546	7899	7094	7189	29622	6940	6258	8216	6189	6737	18645	8381	8780	9506
Sample_0_N04	1	3216	6269	3497	3613	4810	6450	12066	6347	11468	5790	24394	6401	7311	7078	7926	10574	8987	7406	15497	7437	59183	8004	9737	7193	7187	13468	9169	8852	9893	45939	11310	6980	15445	7409	15898	14125	9689	11233	90554	12240	8163	14924	8913	10622	72889	17461	18044	22453
Sample_0_N05	1	7389	6670	5852	6781	9662	10898	11626	9409	10404	8927	12944	10649	12738	12662	12716	12934	12475	11460	13062	10914	20676	10926	11279	11146	11399	13179	12155	11915	12432	17984	12407	10219	13148	10202	12896	12539	11667	11847	50732	12759	10357	12293	10405	11165	25860	14211	14931	14750
Sample_0_N06	1	4199	6538	3972	4146	6052	8416	13845	7493	9470	6751	19879	6965	8686	8729	9406	11667	9992	9043	12189	8624	42482	8048	8888	7831	7939	13091	9572	9370	9967	29221	9880	7930	12339	7643	13437	10607	8970	10563	41225	12102	8340	10283	8244	8868	39388	14010	14676	15803
Sample_0_N07	1	3457	6129	3814	3879	5085	7822	9511	7424	10126	6500	14109	6678	7380	7574	8253	9079	9757	8428	13736	8416	27188	8299	8767	7329	7188	9298	8828	8913	9712	18270	11795	7775	13225	7728	10059	10594	8877	10048	84929	14784	8561	13772	8761	9663	35799	15152	15180	17404
Sample_0_N08	1	4215	9723	5094	4882	6259	10066	16954	9954	11973	8815	39941	8314	9518	9191	10082	12946	11910	10927	15858	11169	70693	10675	14330	9486	8874	15129	11018	11000	12141	38125	13204	9798	21179	9976	17962	13462	10901	13188	81098	19369	10677	15091	10241	11153	50992	19266	18647	18951
Sample_0_N09	1	5103	8324	4976	5010	7220	12190	14220	10485	11636	8677	16479	8621	10185	10494	11634	13095	13326	12370	16271	12040	34380	10850	10482	9242	9321	12530	11539	11803	12806	26119	15249	10707	16592	9866	13803	12475	11074	12409	79669	17173	11170	14414	10389	11590	38831	16519	17879	18866
Sample_0_N10	1	5951	9208	5333	5504	8232	11485	18466	9988	11149	8769	44195	9135	11370	11090	11992	14530	12654	11873	15221	11443	72109	10320	14870	9974	9837	15222	12072	11847	12809	34834	12866	10071	20771	9763	14333	12382	10932	13606	57376	17826	10742	13170	9822	10787	41557	18095	17787	17007
Sample_0_N11	1	1458	1969	1711	1795	2101	2820	3352	2795	3094	2657	3364	2915	3070	3087	3220	3386	3362	3167	3892	3177	6192	3402	3182	3086	3072	3776	3339	3450	3566	7649	4146	3098	4055	3111	4216	3955	3483	3546	23538	3717	3167	4167	3409	3777	11236	5293	5776	6290
Sample_0_N12	1	5069	9115	4908	4953	7104	9931	17257	9026	11400	7987	41595	8369	9731	9497	10412	13168	11216	10348	15494	10082	79449	9610	13855	8936	8695	14843	10957	10686	11624	40783	12393	9111	20582	9011	15415	12955	10090	13089	69486	17671	9900	13864	9426	10611	49346	18786	18439	19486
Sample_0_N13	1	4974	6672	4477	4679	6283	9468	12210	8193	10556	7163	9099	7449	8359	8765	9569	10720	10272	9394	13572	9085	19480	9192	7892	7573	7866	11154	9470	9777	10315	25211	12266	8343	11590	7950	13147	11633	9398	10126	74874	14431	8721	11677	8656	9851	32794	14452	16515	17826
Sample_0_N14	1	5133	6505	4680	4854	6143	8469	10646	7724	9438	6863	10284	7664	8024	8157	8819	9837	9244	8488	11967	8294	26226	9162	8138	7447	7608	10144	8633	8785	9411	27851	11057	7750	12864	7579	11625	10650	8764	10206	79503	13638	8042	11057	8002	9484	40370	12916	14038	15858
Sample_0_N15	1	4485	6377	4124	4314	5721	8441	12186	7575	10575	6613	8867	7122	7965	8165	9019	10316	9819	8744	13814	8491	19781	9022	7612	7433	7597	11373	9240	9472	10054	26549	11583	7928	11705	7780	14154	11730	9435	10125	77834	15395	8725	12634	9010	10174	37955	16044	17488	20961
Sample_0_N16	1	4941	7194	4553	4766	6525	9509	12495	8500	12719	7388	11398	8180	8875	9209	10292	11642	11046	9789	16568	9611	31695	10923	9109	8351	8661	12543	10374	10702	11504	37553	13896	9004	15846	8894	15214	14580	10834	13089	113023	18971	9914	15115	10259	12730	60560	18234	19669	24228
Sample_0_N17	1	4852	7175	4357	4551	6439	10355	12983	8761	12478	7380	12802	7795	8928	9389	10392	11739	11888	10558	17026	10299	29402	9924	9141	8236	8461	12083	10820	11140	12213	27842	14457	9509	15403	8969	14073	13134	10843	12333	98013	17987	10410	15579	10621	12214	42748	19285	21036	23753
Sample_0_N18	1	4179	4944	4037	4112	4676	6531	7509	6135	6542	5721	6467	5766	6097	6184	6580	7115	6791	6494	7485	6448	10414	6473	6027	5792	5855	7106	6223	6353	6592	11668	6888	5952	7362	5782	7797	6959	6059	6437	24575	7538	5885	6702	5823	6169	14872	8220	8472	9864
Sample_0_N19	1	5074	7290	4627	4829	6785	10037	12711	8737	11326	7478	13387	8080	9036	9292	10098	11429	11039	10064	15183	9803	30913	9728	9275	8265	8397	11853	10337	10598	11411	28223	13089	9040	15226	8760	14623	12240	10256	11752	81039	18174	9732	13865	9635	11081	38161	16887	18261	20124
Sample_0_N20	1	5354	7439	4878	5007	7152	10732	13365	9261	10601	7873	17280	8379	9436	9637	10472	11953	11256	10525	14053	10261	39570	9903	10028	8338	8525	11739	10253	10688	11630	29976	12450	9321	15849	8847	14844	12149	10130	12849	82948	16912	9857	12332	9071	10448	42247	15230	16437	17292
Sample_0_N21	1	5676	8647	5081	5253	7650	12490	16075	10499	11908	8611	14109	9135	10414	10824	12079	14098	13320	12436	16590	11901	34580	11453	10422	9441	9697	14699	12007	12540	13311	31228	15335	10916	17563	10221	17625	14547	11921	13602	89792	21517	11602	14799	11223	12495	37811	19535	21694	23294
Sample_0_N22	1	5255	8984	4938	4983	7802	11462	14941	9985	11448	8272	29719	10189	10377	10279	11420	13632	12587	11691	16298	11519	67996	11881	13827	9569	9433	14183	11637	12367	13953	45594	15469	10556	23699	10304	18895	15258	12248	17028	116108	22506	11765	16105	11128	13240	62874	19171	21358	22301
Sample_0_N23	0
Sample_0_N24	1	6574	11728	6184	6092	9645	15397	22146	13062	12743	10797	31340	12860	12939	12890	14470	18241	15962	15324	17932	14680	89248	15679	15358	11832	11339	17402	13812	14661	15907	72079	17380	13193	27108	12368	17587	14771	13511	19333	86713	24917	14246	15205	11403	12678	82352	18755	23979	20566
Sample_0_O01	1	8986	8144	8086	9138	9257	9689	9668	9857	11253	10475	12293	11317	10934	10335	10089	9827	9670	9531	10311	9627	12116	10285	10641	10143	9510	9566	9197	8956	9014	9692	9258	8917	9381	8931	8759	8344	8097	8254	15209	7939	7865	7908	7405	7419	8941	8422	8618	8553
Sample_0_O02	1	5289	5110	4896	5384	6716	6953	7064	6523	7301	6577	8421	7592	8162	7955	7861	7740	7296	7000	7899	6841	11598	6982	7552	7361	7339	7865	7316	7059	7173	10248	7022	6363	7321	6500	7039	6931	6635	6897	16422	6417	5934	6628	5907	6269	12124	7089	7531	7148
Sample_0_O03	1	4044	4008	3896	4175	5162	5708	5764	5352	5598	5244	5991	5801	6083	6056	6036	5991	5707	5556	5868	5378	6827	5193	5397	5298	5384	5628	5385	5279	5270	6412	5059	4728	5012	4605	4826	4755	4629	4716	7498	4366	4167	4285	3994	4138	6433	4615	4777	4622
Sample_0_O04	0
Sample_0_O05	1	5211	5256	4825	5189	6457	7495	7635	6773	8225	6623	8493	7309	7952	7912	8007	8001	7627	7157	8836	6959	11861	7037	7238	7058	6991	7669	7294	7081	7141	12448	7196	6293	7352	6125	6727	6867	6370	6864	18280	6307	5729	6823	5627	6111	17028	7115	7848	7656
Sample_0_O06	1	5279	5138	4833	5268	6849	7788	7931	6922	8126	6740	7892	7543	8323	8363	8493	8454	7925	7563	8868	7234	11590	7065	7135	7135	7343	7989	7691	7511	7475	11639	7364	6505	7074	6252	6992	7114	6644	7019	16873	6313	5880	6553	5729	6165	14157	7242	7592	7633
Sample_0_O07	1	5204	5422	5040	5390	7027	8053	8558	7359	8852	7044	9375	7785	8436	8532	8661	8784	8394	7918	9752	7624	11989	7390	7819	7335	7489	8321	7947	7711	7729	12732	7798	6664	7844	6432	7164	7369	6813	7256	19896	6717	6163	7286	5898	6361	17134	7746	8219	8454
Sample_0_O08	1	5853	5834	5374	5829	7650	8708	9310	7780	9192	7497	8715	8340	9090	9172	9252	9485	8852	8365	9963	8080	13081	7878	7710	7780	8043	8891	8487	8231	8243	13459	8263	7126	7902	6819	7726	7859	7342	7740	21905	7106	6472	7251	6282	6704	17131	8156	8581	8635
Sample_0_O09	1	5778	11111	7635	6814	7007	17921	17025	16590	15552	14660	12208	9737	9843	10469	11960	13260	16183	15586	16972	17048	18056	13870	11721	10453	9410	9844	10551	11121	11373	14903	13852	13056	13474	12409	9921	9128	8759	9326	14988	10666	10719	10673	9412	9228	11446	9543	10139	10663
Sample_0_O10	1	4821	7339	4532	4736	6664	9467	16080	8385	12187	7374	11750	8034	9016	9370	10408	13595	11241	9784	15801	9580	39198	10001	8653	8203	8623	14701	10442	10383	11251	46549	13171	8834	14326	8394	18968	12923	10666	11941	93702	13531	9301	13783	9198	10500	61272	16147	18261	21351
Sample_0_O11	1	4723	4570	4521	4682	5417	6229	6300	5857	5985	5691	6284	5965	6145	6074	6060	6062	5832	5711	6054	5609	6677	5254	5295	5148	5151	5357	5255	5144	5122	5748	4946	4662	4794	4443	4491	4453	4358	4446	6468	4123	4001	3978	3726	3886	4935	4300	4387	4205
Sample_0_O12	1	5858	6162	5756	6037	7156	8202	8966	7715	9186	7534	9395	8177	8207	8177	8218	8406	8033	7684	9429	7519	14850	7321	7213	6986	7026	7709	7365	7227	7232	11285	7535	6402	7532	6126	6905	6775	6234	6884	21635	6242	5741	6468	5446	5803	13261	6843	7194	7072
Sample_0_O13	1	6369	5933	5806	6192	7412	8243	8234	7558	8509	7391	8400	7941	8242	8294	8213	8104	7913	7558	8862	7350	9553	6936	7064	6868	6955	7299	7191	6964	7019	8334	6977	6196	6623	5933	6216	6302	6045	6205	13484	5716	5391	6131	5219	5703	8908	6441	6563	6630
Sample_0_O14	1	9708	6536	7275	8480	9790	8632	9513	9078	12152	9523	13747	11937	10892	10420	9851	9768	9510	8861	12133	9021	19723	10308	10656	10252	9742	10345	9577	9309	9252	14237	10051	8558	10856	8924	10057	9646	8806	9414	32709	8590	8096	10354	8289	8563	19964	10554	10691	11515
Sample_0_O15	1	6779	6715	6344	6737	8192	9390	9724	8517	9769	8229	9518	8888	9253	9294	9319	9388	8977	8564	10373	8381	11947	7989	7972	7800	7889	8468	8246	8184	8094	10855	8361	7130	7732	6791	7242	7469	6975	7319	20657	6813	6300	7002	6022	6639	12738	7528	7928	7877
Sample_0_O16	1	6526	6624	5976	6262	8306	9857	11150	8773	11694	8182	13249	9123	9813	9997	10213	10669	10161	9478	13291	9090	30909	8751	8764	8281	8535	9979	9772	9269	9484	22642	10127	7961	10836	7646	9156	9273	8283	10219	49712	8978	7782	9987	7423	8470	33883	11061	11827	11875
Sample_0_O17	1	7752	6870	6570	7005	8628	9918	9942	8689	9998	8335	9062	8901	9564	9726	9771	9755	9228	8835	10451	8485	10281	7906	7897	7819	8084	8645	8436	8331	8264	9898	8270	7182	7610	6765	7436	7812	7097	7265	20189	6751	6259	7082	6076	6691	11939	7755	7940	8349
Sample_0_O18	1	6287	8753	5522	5778	8707	12168	17855	10519	14899	8928	37331	10296	11643	11466	12458	15025	13806	12254	20317	11913	68571	11854	15020	10511	10192	15135	12453	12880	14231	37365	17052	10822	22759	10462	19301	14762	12595	17511	171575	19639	13156	17286	11146	12529	55371	21282	25485	24022
Sample_0_O19	1	5306	9906	4647	4962	7012	11076	19788	9412	14954	8119	15191	8256	10047	10422	12131	16180	13378	11415	20286	11323	39745	11122	10841	9410	9986	18676	12540	13007	14442	47049	17985	10589	19108	10348	25370	19871	14175	16060	173848	19635	12637	20607	12849	14651	91110	25377	30379	34703
Sample_0_O20	1	7220	9840	6073	6313	9789	14494	20633	11784	14187	9872	38798	11118	13211	13105	14410	17189	15430	14194	20317	13590	69821	12742	15891	11570	11459	16799	13779	14449	16005	38650	17830	12161	23670	11495	21127	15701	13958	18304	160042	20840	14351	17280	12237	14075	52077	22324	26336	25541
Sample_0_O21	1	7485	10020	6180	6592	9809	14051	20481	11438	13301	10120	20443	10801	13496	13668	14609	17409	15336	14195	18181	13507	50066	12542	13245	11768	12023	17629	14276	14603	15520	44963	17309	12437	20139	11839	17353	16328	14157	17289	111805	20121	14158	17108	12252	13330	63926	20406	25022	22173
Sample_0_O22	1	6518	8359	5534	5777	8714	12489	17151	10345	13511	8801	31102	9862	11581	11485	12406	14640	13375	12262	18431	11780	56649	11204	13506	10123	9979	14223	12070	12408	13583	32191	15709	10597	20047	10049	17692	13641	11963	15888	140582	17724	12418	15385	10564	12061	46324	19311	22954	21775
Sample_0_O23	1	5693	9781	5222	5399	7678	10686	19734	9544	13434	8449	29309	9166	10444	10336	11230	14442	12213	11132	18014	10815	73877	10746	13158	9747	9507	16457	11816	12234	13687	53128	15887	9897	22398	10099	18103	14953	12594	17413	137796	20785	12404	17442	11297	14097	77299	21212	26799	24073
Sample_0_O24	1	1365	1604	1615	1688	1791	2307	2320	2266	2331	2290	2443	2376	2404	2383	2371	2353	2339	2352	2411	2386	2543	2291	2298	2260	2203	2264	2209	2196	2198	2256	2200	2118	2124	2027	2058	2002	1958	2006	2913	1900	1861	1857	1804	1893	2044	2027	2056	2043
Analyte Area - Background Area	Calibrated	H3N3	H5N2	H3N3F1	H4N3	H3N4	H3N3L1	H6N2	H4N3F1	H3N3E1	H5N3	H3N4F1	H4N4	H3N5	H3N3F1L1	H4N3L1	H7N2	H3N3F1E1	H5N3F1	H4N3E1	H6N3	H4N4F1	H5N4	H3N5F1	H4N5	H5N3L1	H8N2	H4N3F1E1	H4N4L1	H5N3E1	H5N4F1	H4N4E1	H6N4	H4N5F1	H5N5	H9N2	H5N4L1	H6N3E1	H4N4F1E1	H5N4E1	H5N5F1	H4N5E1	H5N4F1L1	H6N4L1	H4N7	H5N4F1E1	H4N5F1E1	H5N5E1	H5N4L2
	[M+Na]+	1136.4	1257.42	1282.45	1298.45	1339.48	1409.48	1419.48	1444.51	1455.52	1460.5	1485.53	1501.53	1542.56	1555.54	1571.53	1581.53	1601.58	1606.56	1617.58	1622.55	1647.59	1663.58	1688.61	1704.61	1733.59	1743.58	1763.63	1774.61	1779.63	1809.64	1820.66	1825.63	1850.67	1866.66	1905.63	1936.67	1941.68	1966.71	1982.71	2012.72	2023.73	2082.72	2098.72	2110.77	2128.77	2169.79	2185.79	2209.75
Sample_0_A01	1	1223.39	2045.67	305.922	1280.53	3106.07	776.722	3820.12	1057.93	5420.24	507.752	8267.09	3377.86	2425.52	476.946	913.882	1424.57	1580.2	468.422	6802.67	480.804	19305.7	3847.61	2599.28	1398.72	749.647	3320.98	1235.13	1448.89	1997.47	18756.6	4996.2	665.855	5296.61	865.786	3218.72	4180.09	1661.46	3455.28	78919.5	3141.24	1158.18	5529	726.304	2231.33	27664.7	2009.57	5649.47	1350.52
Sample_0_A02	0
Sample_0_A03	1	1171.69	2063.63	330.521	1256.89	2955.73	831.911	4029.7	971.596	5030.29	791.957	6339.05	3433.77	2962.89	393.507	823.164	1934.46	1497.2	454.363	6491.33	635.797	16191.6	3696.07	2087.94	1385.22	613.721	3466.58	1276.76	1358.87	1752.71	20386.9	4150.72	340.538	4595.68	728.859	3001.28	4032.82	1774.89	2716.26	66835.8	2970.47	1176.67	4662.57	475.196	2021.38	28622.6	1927.52	4852.08	1792.94
Sample_0_A04	1	823.822	2951.41	396.881	1311.91	3135.44	897.633	5568.38	1159.02	5587.32	855.775	4019.05	3948.27	2556.75	340.269	1033.16	2452.51	1696.32	456.811	6856.82	675.517	20883.4	5484.53	1297.42	1290.12	718.795	4170.69	1575.93	1457.79	1709.43	38390.6	4784.27	448.721	5245.47	816.718	3131.04	3767.91	1910.95	2975.46	66189.2	4118.66	932.011	4913.91	779.756	2518.42	58146.8	1733.27	5609.31	1948.91
Sample_0_A05	1	925.624	2291.9	290.984	1064.65	3198.62	974.459	4208.76	1081.27	6239.04	974.133	4412.26	3248.78	2944.08	480.421	1217.51	2040.36	1956.97	623.246	6693.86	750.941	14540.1	3292.96	1198.12	1091.08	809.423	3672.4	1182.35	1484.78	1891.06	19676.2	4294.53	460.887	3753.33	710.892	3494.92	3900.91	2015.48	2805.77	59624.2	2630.56	1066.54	4044.36	730.106	1507.37	27156.9	2140.76	4083.87	2102.15
Sample_0_A06	1	1071.35	2860.33	465.74	1297.51	3099.39	921.476	5334.2	1362.7	7700	942.072	3688.31	4111.14	2632.4	538.873	1201.76	2701.75	1984.92	488.814	9138.5	642.845	20320.2	6096.35	1234.69	1399.54	848.624	4379.2	1859.13	1999.24	2170.8	42327.8	5844.85	442.397	5759.97	927.913	4276.34	5369.51	2160.06	3085.14	85125.2	4377.21	985.816	7032.25	851.079	3016.71	67970.8	2274.08	6044.66	2982.77
Sample_0_A07	1	1321.42	2974.41	523.721	1416.59	4205.7	838.195	4732.33	1274.78	9445.72	831.219	13625.2	5807.89	3440.49	534.267	1205.73	1953.88	2423.59	555.363	11288.3	553.942	39377.2	4715.3	3974.07	2360.35	703.873	3631.67	2090.13	2294.21	3239.64	31875.8	7998.74	491.093	9954.07	1250.54	4051.84	6491.75	2500.08	5723.48	126940	5368.73	2603.12	10000.5	1260.33	4102.02	50339	4114.74	8721.72	2459.36
Sample_0_A08	1	24.8387	103.538	38.2713	53.7653	34.2623	20.5181	203.617	44.7529	106.859	28.3507	126.628	127.734	48.9255	14.2572	45.7597	112.658	50.5921	42.2104	189.36	15.4899	688.062	299.197	72.2984	59.8327	50.082	168.335	26.3001	103.658	111.206	1785.74	250.526	49.3928	276.947	68.6093	225.216	251.001	134.983	133.268	3604.96	233.366	65.018	316.573	91.847	292.477	3262.28	64.0458	391.326	178.392
Sample_0_A09	1	1937.3	3086.16	721.586	1282.61	3496.93	1465.13	3650.07	1038.57	7839.23	400.725	13079.7	4950.7	2182.11	734.697	1527.9	1897.45	2037.84	351.917	9195.32	493.692	32587.9	3306.05	3533.52	2082.81	591.197	2733.4	1792.64	1557.88	2358.96	22348.5	6074.68	459.749	7127.19	895.454	2479.89	4738.81	1708.13	5152.15	87795.9	3932.67	2492.33	8199.06	807.559	2731.05	35428.2	1870.98	7340.87	2152.84
Sample_0_A10	1	297.934	2044.83	506.08	602.241	1139.31	1043.1	1403.18	295.555	1481.41	173.606	1735.97	1549.96	957.57	192.398	910.626	843.316	505.322	208.398	1440.09	109.323	6623.82	1389.05	412.486	425.997	176.874	978.958	459.71	458.585	544.281	7718.12	1424.76	136.803	1693.7	276.617	1151.37	976.078	460.933	1008.33	15209.5	990.023	191.678	1403.19	275.08	572.917	9205.65	322.301	1141.02	323.471
Sample_0_A11	1	918.249	1359.14	503.205	877.359	2748.91	518.326	2428.8	746.072	5616.22	451.167	9269.68	3134.42	1826.77	399.677	906.099	931.546	1246.7	262.543	7033.61	464.089	19617	2353.96	2915.56	1063.38	507.49	1822.59	1153.57	1306.66	1863.39	13353.8	4110.87	295.536	4860.81	617.069	2013.22	3001.86	1377.65	3166.94	57012.2	2355.82	1290.44	5418.07	716.408	3279.59	20958.4	1500.33	3833.74	1649.7
Sample_0_A12	1	2528.07	12614.8	1041.54	1251.14	5666.1	1207.94	21766.8	2587.25	11464.5	2198.44	27116.4	17216.6	5207.42	540.77	2603.57	9636.35	3515.87	1268.83	14858.8	2002.07	158948	19404.2	8364.8	5894.33	1766.83	16542.4	2944.51	3446.32	6812.74	171723	14873	1465.32	35819.5	4409.72	22534.8	13354.6	6762.97	12649.6	256274	28552.8	4565.83	18481.8	1027.32	6246.97	177530	4856.31	22150.1	1543.93
Sample_0_A13	1	1117.65	2249.18	353.957	797.887	1917.03	682.069	5075.38	790.601	7280.58	727.252	6335.26	1748.2	1787.05	522.713	1234.2	2219.47	1865.56	428.139	9154.65	645.621	24547.2	1669.45	1753.67	1052.07	829.785	4660.33	1651.89	1691.44	2601.08	23739.2	5331.93	360.398	6256.33	773.976	5338.88	5016.73	2534.91	5379.83	77276.5	3997.16	1402.89	7227.19	929.446	2788.28	56143.5	3189.84	5188.37	2367.12
Sample_0_A14	1	1644.63	11801.9	866.261	1114.32	4500.1	814.537	17538.9	1982.68	9259.63	1618.22	32525.5	13688.4	4894.09	344.494	1819.68	8372.2	3392.94	1163.97	15083.7	1705.3	136570	17758.9	11981.1	5953.94	1147.83	16262.9	2572.9	3185.77	7042.4	158097	14367.1	1088.29	35566.2	4163.05	23625.8	12953.7	7206.03	11136.3	260885	32007.2	4227.4	18576.2	2604.36	6742.31	165954	5951.99	21356.3	1620.48
Sample_0_A15	1	1628.21	9840.78	500.585	701.472	2840.07	1177.59	20447.1	1418.39	7765.69	1964.78	14587.1	2508.57	3639.63	823.366	2346.46	9786.09	3223.94	1492.12	10827.7	1609.83	57028.2	4287.79	3736.08	2443.9	1599.62	15693.6	1886.78	3312.88	5400.61	61365.6	9802.8	766.626	14294.4	2067.03	16380.9	11978.1	6794.44	10139.7	144760	18543.7	3107.99	9747.62	1617.63	3147.17	106739	3909.84	10345.9	6877.45
Sample_0_A16	1	1965.28	16142.5	988.596	1259.51	4117.09	948.384	35528.5	2126.68	9062.36	3439.1	65636.4	5143.62	5745.99	656.972	2279.7	13056.4	3844.83	2254.53	13153.9	2286.69	152516	7088.09	11745.6	4858.53	1441.59	23265.2	2199.92	3842.6	6001.93	102124	15500.1	1000.85	28281.2	3533.52	26084.6	13878.1	5899.08	21897.4	262729	35321	6209.74	13756.5	2376.9	4961.06	151231	6643.59	22889.9	6927.29
Sample_0_A17	1	1521.88	9254.31	496.037	821.18	2523.9	1029.9	19367.4	1306.95	8259.49	1736.36	11309.8	2483.79	3342.68	590.638	3139.92	10687.9	3193.76	1287	11753.1	1552.05	46634.9	4047	3109.37	2268.01	1801.64	17468	2162.26	3700.67	6105.08	56272.2	10288.3	721.863	13165.7	2026.24	21137	15513.2	7014	9982.96	174487	20455.7	3454.27	11343	1867.96	4300.41	108027	4552.11	10858.6	5588.12
Sample_0_A18	1	1619.18	11152.7	857.715	1108.54	3225.34	979.1	25836.7	2101.28	10439.3	2576.61	44865.6	3984.18	4612.76	694.968	2009.44	11321.2	3666.8	1751.5	13654.6	1695.58	110545	5923.77	8577.09	3872.67	1406.02	18285.2	2423.6	3731.76	5590.55	82900.9	13980.1	877.134	22498.6	2852.89	20116.7	14623.6	5752.17	18804.8	247570	34325	5287.54	13383	2310.55	5059.16	141210	5248.36	19141	8246.51
Sample_0_A19	1	1493.75	7041.87	605.358	1003.53	2731.23	789.195	15010	1389.62	6712.82	2123.79	16429.2	2789.5	3114.67	472.916	1185.22	6060.17	2100.17	1032.99	8922.18	1226.17	61974.7	3243.21	3486.95	2024.42	891.498	11009.3	2284.06	2114.39	4460.4	50696.2	7309.99	610.988	13382.1	1559.13	10984.5	5965.75	4017.07	9738.69	118277	9719.2	3846.89	8278.7	1463.74	3422.02	92580.6	3921.98	11328.1	1568.08
Sample_0_A20	1	1514.01	10815.8	713.881	1026.81	3036.65	878.689	25509.2	2023.7	9994.75	2451.38	39232.9	3684.07	4457.12	510.787	2185.37	11168.9	3634.27	1677.09	12975.2	1547.9	98394.8	5376.9	7776.71	3900.07	1457.46	18231.9	2138.52	3585	5254.69	76412.1	12003.4	823.878	21019.8	2676.74	20752.6	14714.2	5742.31	17077.2	228765	33309.5	5190.43	12199.9	2241.58	4967.99	130694	6069.9	17990.5	8548.25
Sample_0_A21	1	1850.24	12680.1	831.792	901.722	3272.18	892.702	25733.1	1943.93	6649.32	3164.05	33450.4	3284.94	4772.37	364.043	2228.99	9682.9	3002.92	2248.41	9160.24	1870.97	108171	4194.57	7281.65	3968.22	1229.59	17846.6	2105.45	3568.26	5460.52	78680.7	8678.58	779.868	23081	2722.24	16841.2	7959.9	4844.35	15160.7	134068	28732.9	5284.84	9300.99	2158.79	4061.14	108996	5186.69	15755.8	1969.67
Sample_0_A22	1	1616.99	13998.9	854.013	1158.85	3801.27	918.309	25951.1	2392.48	7795.7	2957.36	65688.7	4931.24	6033.74	592.336	1900.37	9507.74	3255.25	1969.68	11148	1893.93	138487	5952.25	13267.5	5532.94	1465.19	16213.4	2218.4	4242.09	6544.43	79381.7	13869.8	940.549	29460.7	3651.2	20699.8	13021.4	5365.74	20514.7	231948	45239.1	6713.95	14104.5	2432.29	5353.27	119082	8395.07	20133.6	6120.82
Sample_0_A23	1	1629.23	9975.83	647.047	717.52	3131.98	1003.75	15585.7	1258.98	5997.18	1981	28218.5	3041.94	4591.15	562.334	1991.73	6400.24	3114.72	1350.38	9815.74	1350.93	88324.9	3989.01	7218.18	3337.98	1021.39	12548.1	1969.55	2859.34	5157.39	65365.7	9333.33	882.814	21060.9	2711.91	15286.7	8466.84	5299.66	12395.3	123062	22170.6	4085.28	10120.8	2307.06	3786.16	88850.6	4722.94	10974.8	1213.19
Sample_0_A24	1	2695.25	10642.5	402.955	809.744	3825.49	1146.82	18806.9	2329.79	5859.25	2510.55	47239.8	3767.92	5337.39	1165.35	3261.11	7286.78	2464.96	1131.88	8134.54	2402.4	97096.1	4820.31	9594.31	3711.29	1910.04	11596.8	1430.63	2867.59	5464.07	54188.3	9932.93	873.607	18646.1	2495.3	14244.8	8119.72	3994.9	13451.5	137934	19581.6	4158.28	8992.32	450.25	2456.53	74039	3835.76	11761.2	332.559
Sample_0_E01	1	833.713	3137.45	422.43	959.968	3259.72	794.571	6034.83	1196.25	6128.85	804.753	17543.2	2645.57	2725.14	464.255	765.66	2179.86	2175.19	668.194	8077.14	605.405	38138.7	2062.74	3595.92	1304.56	602.525	4068.16	1595.7	1420.08	2034.27	21693.3	5495.08	434.727	7534.55	990.493	3597.77	3516.02	1722.55	6741.6	75513	3931.52	1749.94	6359.24	970.073	2035.59	44569.7	3596.68	6249.24	1634.14
Sample_0_E02	1	781.778	1914.48	289.949	971.242	2742.53	751.529	3724.49	965.374	5630.97	697.14	6828.8	3069.22	2400.14	389.879	870.013	1613.57	1557.44	462.023	6756.67	554.946	25360.8	2721.84	1813.58	1050.55	469.546	2956.27	1108.07	1447.81	1698.62	20192.6	3836.62	385.967	6507.68	802.236	2413.44	3265.52	1506.09	3512.44	52987.5	3186.6	920.797	4695.44	701.236	1979.61	28587.2	2119.77	3450.37	1228.93
Sample_0_E03	1	829.683	2179.82	275.296	1022.64	3066.7	706.394	3456.79	1122.42	7679.96	565.763	14967.1	2265.71	2708.54	431.293	888.015	1473.44	2229.82	597.116	9580.18	765.868	25944.1	1748.72	3580.14	1007.86	708.267	2889.35	900.262	1125.8	2050.55	11145.9	5971.81	365.56	6842.84	716.61	3343.39	3492.11	1650.47	4722.91	101928	3071.06	1598.29	5738.9	1025.41	2280.34	22039.9	3957.1	4056.52	1664.78
Sample_0_E04	1	1489.53	2609.08	317.278	826.464	3152.45	984.558	4008.87	1317.71	5774.1	1043.08	6907.12	2743.03	2778.53	894.673	938.538	1638.16	1669.56	565.08	7470.58	558.358	26823.9	3142.73	2021.5	1115.66	842.079	3181.63	1064.73	1294.9	1709.98	21295	4353.66	616.396	6735.51	875.151	2574.24	3514.4	1760.36	3949.97	55972.3	3142.25	848.749	4918.86	617.042	2232.12	29340.3	1648.27	3649.64	1069.73
Sample_0_E05	1	285.696	947.004	130.589	359.508	1453.94	282.493	1910.77	428.577	2275.18	259.375	6489.62	1279.42	1435.69	198.784	401.58	787.441	803.323	203.11	2700.99	224.59	11029.2	838.729	1428.22	293.647	236.324	1455.67	286.019	468.412	762.476	6196.42	2142.06	169.486	2254.01	275.576	1419.46	1214.27	703.338	1477.79	22263.4	974.986	494.687	1386.3	507.002	865.782	7329.2	879.432	1202.17	275.152
Sample_0_E06	0
Sample_0_E07	1	282.894	749.696	171.4	386.161	1355.42	381.072	1478.9	412.702	2994.14	306.589	3816.62	982.124	953.838	166.48	503.22	699.644	693.333	158.745	3499.72	303.532	6789.12	753.817	1015.57	255.931	224.599	1211.55	409.823	719.817	844.448	4484.37	2023.26	113.739	1894.56	244.276	1363.97	1470.59	670.827	1158.29	22996.9	903.188	375.387	1674.1	323.296	1541.65	6293.66	725.347	821.329	565.719
Sample_0_E08	1	840.412	3633.94	611.054	1115.52	2919.68	638.143	5364.81	1274.81	7880.15	945.428	9079.07	3779.94	1887.1	400.134	970.941	2505.81	2009.68	532.03	9863.61	580.324	31478	4266.31	1956.01	1364.63	417.784	4305.09	2454.96	1901.14	2198.52	31981.6	6936.98	371.401	7248.5	937.279	2625.65	4005.07	1823.71	4571	81848.3	4693.16	1356.48	6723.88	1072.06	2031.91	68242	3512.09	5011.9	3632.2
Sample_0_E09	1	457.225	941.392	149.693	448.133	1465.92	424.312	1619.11	368.368	2994.69	176.712	3296.38	940.595	858.436	303.246	514.095	773.209	665.376	168.503	3078.3	352.399	6595.94	758.233	866.829	500.371	159.143	1146.49	485.019	650.6	732.601	5017.12	1880.81	215.689	1626.28	155.96	1206.73	1379.92	617.964	1251.97	21569.2	783.989	494.405	1548.29	306.785	1265.23	6822.69	521.367	1069.7	669.616
Sample_0_E10	1	1056.42	3697.78	476.225	706.945	1643.65	606.388	5941.89	1149.2	5633.96	916.542	8001.91	2625.98	1482.46	364.878	903.397	2920	1445.13	504.669	7438.29	559.881	30797.4	4528.5	1930.12	1065.73	716.735	5093.45	1664.85	1597.07	2785.03	35382.3	6489.29	466.534	7343.55	965.972	4273.41	4916.14	2294.6	3874.2	98980.1	5433.46	1049.25	6410.07	670.27	3094.28	71306.6	1715.38	5219.54	1835.38
Sample_0_E11	1	1520.81	8319.63	877.57	928.893	4424.1	702.732	19176.6	1989.93	12518.8	1036.18	98006.5	6127.55	5317.92	385.904	2008.35	7668.13	3460.98	800.926	17535.2	1514.21	156480	6994.68	28855.7	4917.05	1026.61	12650.5	1757.06	3168.39	7094.73	85725.8	13934.3	894.883	40428.7	3069.68	27599	13259.4	6439.83	15751.6	344501	20633.5	6978.33	16639.9	2494.91	7150.73	101969	9550.17	17023.5	1584.55
Sample_0_E12	1	1387.88	14697.3	815.882	975.837	2821.09	817.361	26622.7	1791.47	9735.15	2604.3	20901.4	6727.66	2948.45	727.266	2374.5	14334.9	3605.38	1944.61	13180.3	1634.11	84880.5	14229.7	4698.76	3184.9	1671.48	22502.6	2858.87	3970.81	6818.75	105922	12165.7	783.313	20322	2829.01	20213.9	13865.7	6829.44	9559.93	211881	28017.3	3349.2	13284.6	2109.39	4336.57	166364	4535.5	13187	10201.3
Sample_0_E13	1	1373.69	4280.96	379.239	442.607	3264.37	671.983	10268.4	1125.22	6512.32	678.738	63918.4	3286.55	3611.47	477.025	1901.13	4001.57	2243.39	728.715	8930.47	945.146	87711	3263.65	16506.1	2578.09	812.052	6579.25	681.515	1879.13	3512.96	40076.3	7029.57	528.759	19307.5	1802.41	11012.7	7606.24	2903.29	9345.6	155680	18281.1	3465.17	6982.47	735.357	2534.57	42277	3998.14	8418.42	622.886
Sample_0_E14	1	626.235	2474.27	281.708	311.622	1111.22	382.815	3038	523.291	1652.89	677.709	5315.77	1230.42	1346.36	277.853	589.944	1623.47	801.514	485.206	2422.38	371.632	16353.1	1887.04	1562.15	655.699	310.813	2832.01	457.8	690.257	1395.63	13281.8	2637.18	284.101	4574.34	611.479	3498.95	2273.01	1159.92	1963.46	40675	5476.47	707.712	2584.33	492.023	1147.3	19971.5	992.559	2073.84	209.954
Sample_0_E15	1	1328.18	5083.69	663.082	581.773	4488.88	744.819	13055.5	1276.21	8578.44	633.09	84717	4376.36	4118.53	718.786	1760.16	4910.29	2840.15	973.006	11228	961.891	110108	4077.06	20742.6	3319.11	932.902	8189.98	1332.04	2073.82	3410.32	51367.1	8685.13	602.036	22996.9	2117.49	12822.2	9593.45	3640.28	11271.7	199685	23268.1	4357.6	9483.67	1378.22	2881.38	63550.5	5027.8	10085.2	4168.73
Sample_0_E16	1	1395.77	11075.8	712.964	779.66	3231.64	753.545	15749.2	1531.81	6054.62	2076.81	30387.6	6244.67	3524.94	566.251	1527.55	6943.09	2483.86	1461.98	9183.06	1341.71	101425	9188.98	7449.77	3376.23	923.199	11768.4	2097.72	2741.53	4982.29	82268.3	10088.2	736.938	25678.6	2549.22	10901.3	8261.72	4929.77	9476.09	164504	26574.8	3303.96	11082.5	1857.12	3746.45	114422	5175.1	10317	3540.45
Sample_0_E17	1	1298.83	8537.61	646.851	811.789	2554.2	823.267	16544.9	1434.6	8731.03	1650.31	17504	5927.66	2817.61	604.068	1629.21	6678.66	2612.53	1113.62	12236.7	1264.49	80296.1	11509.7	4627.65	3136.53	1123.39	13160.7	1920.58	2859.28	4244.47	95197.3	11286.1	810.204	18849.1	2731.48	13777.3	12035.5	4896.72	10762.8	194718	29222.5	3057.89	12525.8	1490.05	4260.48	119700	3663.08	16360.9	6329.3
Sample_0_E18	1	1907.05	5117.44	1222.24	2459.38	2400.08	926.232	4720.81	1146.02	3330.69	660.046	13023.3	3163.02	1402.6	485.307	1589.31	2955.44	1969.07	642.383	5133.86	671.118	36676.2	2996.54	3341.35	1800.73	440.701	4573.95	1234.54	927.162	2893.09	30572.5	5044.19	586.427	10183	1118.35	5316.35	4370.31	2559.73	4214.61	81991.8	12048.6	1458.32	6078.01	246.994	1349.9	43940.3	1980.35	3739.05	448.805
Sample_0_E19	1	1238.65	6267.35	377.278	629.674	2096.71	819.264	11867.1	999.826	6517.76	1378.77	8336.85	3671.7	2367.81	583.192	1393.94	5129.33	2115.13	940.838	8081.12	967.918	41616.7	7470.04	2450	2121.36	1044.68	9110.79	1289.12	2238.52	3033.44	55975.4	6978.01	623.022	10543.5	1866.19	10453.4	9764.94	3490.95	7143.71	126561	21210.8	2063.4	7051.39	1002.9	2888.51	75616.5	2069.04	9601.03	3863.32
Sample_0_E20	1	1395.9	8304.46	742.493	645.525	2622.54	688.848	15279.7	1431.13	6057.96	1484.4	29483.6	3211.5	3304.92	483.235	1701.52	6089.36	2286.92	1163.44	8489.47	1131.29	90492.8	6094.73	7541.75	2799.82	938.629	10315.4	1273.83	1962	3494.81	101099	7231.14	752.845	18816.4	2429.8	14703.9	8065.93	3706.23	10517.4	125953	25348.6	2716.23	10624.9	1409.44	4192.83	104270	2750.52	11055.3	2662.21
Sample_0_E21	1	1930.96	3074.99	54.1608	529.655	2163.58	1113.32	5719.53	1224.5	2844.83	986.953	2323.26	1852.63	2324.11	1507.44	1817.07	2670.8	1030.45	246.487	3372.41	1251.99	13414.3	3356.92	706.444	1188.52	1412.62	4294.96	673.966	1096.93	1710.4	17155	2843.3	762.415	3810.87	1076.1	3947.58	3770.12	1874.35	2557.75	30470.1	5631.24	1097.6	2036.82	98.8698	1161.12	21170.4	664.653	2800.13	777.163
Sample_0_E22	1	1052.77	8473.21	611.78	707.267	2373.72	703.838	15561.6	1328.47	6522.62	1473.69	24338.6	3082.67	3251.29	690.716	1688.23	6238.18	2357.47	1151.9	8403.97	1140.27	79134.3	5849.17	6189.95	2782.23	1107.94	9815.74	1377.89	2070.66	3153.98	93698.4	6456.14	633.835	18248.5	2361.09	13278.1	8977.9	4111.62	9665.02	122658	24475.8	3087.69	11058.2	1313.02	3574.38	106837	3593.98	12040.4	6113.29
Sample_0_E23	1	1539.26	5596.05	236.849	439.028	2592.57	817.295	10256.7	1165.83	4366.86	1430.83	14138.7	4290.05	2830.98	709.92	1751.72	4111.26	1625.38	900.707	5320.99	1207.13	55542	5726.3	3736.32	2499.26	1012.68	7496.88	733.042	1729.44	2823.98	42231.2	5339.29	596.574	13285.7	1950.05	9062.36	6203.5	2560.69	6875.7	94484.1	16805.8	2173.43	5624.42	494.774	2090.26	47808.8	2040.99	7024.12	502.442
Sample_0_E24	1	36.1724	430.474	91.2347	84.7369	112.821	49.6498	905.832	72.5448	264.586	72.309	1898.81	206.878	305.398	19.8573	175.16	449.776	201.841	99.5276	463.361	98.6421	6199.85	473.92	732.393	302.968	113.777	790.461	67.0862	196.505	399.023	7362.45	542.95	94.2903	1871.77	270.777	1191.38	710.972	403.645	768.495	9406.37	1143.41	378.032	937.803	162.546	295.677	10677.1	689.555	1143.27	508.007
Sample_0_J01	1	504.881	4533.44	691.931	1200.93	950.553	2112.53	1001.9	502.929	2095.13	513.196	3538.36	712.626	1129.83	609.42	1524.04	895.842	618.017	275.833	1328.14	222.907	6346.01	636.625	1155.93	514.406	168.131	811.673	585.908	216.194	569.283	4141.37	750.116	260.574	1483.22	333.325	796.299	931.833	437.746	1118.42	12342.6	668.39	379.476	1184.19	125.752	209.188	6010.7	374.429	837.142	230.047
Sample_0_J02	1	766.221	2191.9	574.051	1102.69	1126.71	1292.03	1187.89	388.852	1458.96	447.41	1442.19	930.482	893.871	627.814	1006.95	943.714	742.532	340.706	993.818	229.556	3502.53	840.788	556.666	603.389	212.863	757.744	589.848	277.639	564.975	6753.88	662.433	124.883	1538.36	239.479	678.754	932.678	453.903	701.82	8975.28	918.201	300.575	994.068	47.8256	371.847	7959.83	258.525	781.691	408.953
Sample_0_J03	1	187.361	2901.5	530.08	613.993	382.27	1200.78	602.209	285.756	979.751	245.931	1606	298.091	661.729	144.054	804.283	431.688	433.766	276.301	643.432	165.234	2992.95	229.598	500.924	245.301	54.7975	452.152	281.485	111.537	319.819	1831.67	396.602	46.0881	808.294	119.155	417.621	356.351	158.846	444.935	4845.48	344.888	185.6	448.338	111.025	251.347	2105.04	157.841	315.3	69.077
Sample_0_J04	1	917.37	1409.29	385.344	684.034	1312.85	860.418	1699.75	416.897	2739.1	173.224	2846.38	1317.6	695.476	381.313	723.908	862.678	861.074	163.918	3128.5	210.72	10152	1143.84	1090.11	786.271	174.467	1229.13	587.591	615.962	827.558	10582.6	1773.39	240.673	3817.97	431.436	1306.52	1767.16	808.982	1820.8	31878	2015.38	600.492	2555.17	228.286	1671.34	15351.7	786.353	1672.39	479.137
Sample_0_J05	1	332.812	624.71	212.651	429.457	1105.68	264.057	985.442	416.337	2447.21	147.03	4566.01	805.001	673.049	228.416	349.812	430.29	612.747	160.999	3128.28	158.594	8787.82	621.072	1571.62	334.463	159.959	769.333	419.299	489.577	677.798	6233.41	1570.6	172.358	2269.87	223.46	844.043	1265.41	500.376	1555.62	18136.2	1040.78	312.107	2203.12	301.105	1181.6	10793.1	560.136	1122.81	605.265
Sample_0_J06	1	2046.3	2220.65	754.995	1462.16	1905.34	1188.78	4214.9	814.754	4413.84	364.839	9870.21	2793.33	1909.37	470.402	1190.88	2458.87	1959.61	284.836	5908.96	476.521	34804.4	3182.98	3577.08	2040.99	350.46	3106.32	1061.75	663.757	1670.43	26616.9	4180	635.127	12179.2	1318.02	2766.22	4167.01	1585.34	4218.2	97276.5	5920.3	1667.14	6128.88	719.99	2537.94	35655.7	2101.68	5019.95	777.939
Sample_0_J07	1	2682.4	1488.35	651.977	1888.27	2566.98	939.974	3387.66	775.351	2211.47	467.136	12653	2295.52	1817.69	569.941	805.453	2075.21	1830.02	259.249	3661.7	406.001	20060.7	1763.38	3070.44	1799.8	570.636	2307.95	546.53	646.959	1434.51	8716.88	3060.17	490.082	4849.31	799.189	3421.62	1977.02	1023.86	2887.38	56086	3840.35	1268.45	2650.42	495.896	750.137	13172.2	1490.19	3160.42	329.624
Sample_0_J08	1	2569.29	1767.79	750.605	2074.87	2104.24	855.079	3174.64	868.466	2204.17	618.153	6500.41	2755.75	1587.04	623.772	984.223	2220.77	1913.61	390.15	3284.27	314.323	20696.9	2743.26	2535.64	2077.83	592.855	2799.03	948.295	531.523	1555.77	18420.1	2645.99	717.831	7245.22	917.184	2618.11	3486.76	1146.73	2419.02	51500.7	4451.98	1022.54	3211.96	635.488	1286.95	22544.3	1238.18	2518.71	890.903
Sample_0_J09	1	1568.03	5537.57	344.269	667.52	2193.27	869.526	9755.82	1366.23	7175.03	951.22	20391.1	2686.19	2265.29	658.133	1505.33	3901.67	2422.4	461.029	10605.9	1185.46	64989.9	4411.84	4001.07	1402.98	864.471	7772.15	1567.38	2104.34	3616.11	60995.7	11024	608.642	9621.62	1251.81	9998.19	10997.6	4263.29	7116.88	159046	13431.7	1327.96	10500.6	231.364	2704.33	79705	1845.18	8060.52	2487.41
Sample_0_J10	0
Sample_0_J11	1	1391.49	5593.45	397.569	668.384	1961.5	951.204	10962.5	1374.87	8497.29	973.823	21077.4	2766.56	2272.42	592.441	1777.42	4487.71	2642.23	490.567	11619.2	1100.53	68812.6	4932.92	3665.57	1611.62	839.699	8284.1	1496.7	2468.76	3997.14	69402.1	11093.1	592.942	9544.9	1383.86	10277.9	13781.8	4719.31	8679	181572	15375.7	1649.32	10822.3	164.442	2832.48	93806.9	2228.27	8506.64	4008.74
Sample_0_J12	1	1124.61	4832.54	487.933	561.663	1796.09	612.966	10260.7	1317.72	7403.94	1305.07	10284.3	2862.06	1976.64	538.707	1476.83	4701.84	2474.43	754.127	9693.83	932.16	46827.1	5483.64	2162.48	1394.98	697.984	7280.88	1687.93	1679.46	3083.19	67706.1	8609.4	519.971	7271.81	1398.93	6664.91	7055.32	3223.97	6985.41	129662	13264.8	1684.15	9114.56	758.093	3723	112423	2162.38	11064.3	2293.5
Sample_0_J13	1	1453.66	6857.46	400.95	654.832	1795.77	992.223	10958	1305.3	9006.88	1131.63	14142.5	2084.04	2346.51	810.053	2704.93	5141.75	2579.53	741.631	12048.6	1368.84	47991.8	4479.86	3068.51	1559.83	1205.99	10852	1330.72	3157.47	5223.48	54765	11274.8	595.11	8898.69	1540.98	17412.5	17360.2	6012.44	7086.2	199823	16270	1525.1	12352.5	557.933	4235.46	80491	2328.09	8463.96	6326.44
Sample_0_J14	1	1144.33	4214.84	412.438	539.663	1626.73	763.979	8863.57	1206.2	8045.35	1079.58	7702.27	2339.66	1785.67	688.34	1600.65	4257.28	2574.04	692.844	9864.25	806.925	36247.9	4866.52	1808.77	1287.88	795.219	6410.67	1773.04	1872.86	3241.57	56397.4	8277.34	437.089	6771.9	1266.22	6795.18	8192.04	3340.79	6366.31	133738	13253.9	1439.13	9885.08	707.548	4241.64	107968	2124.93	9899.89	2914.32
Sample_0_J15	1	1353.15	6402.17	450.394	685.378	2277.88	680.432	9778.41	1330.43	7297.09	1198.15	24167.2	2492.45	2571.08	454.676	1537.7	3978.07	2229.6	673.23	11079.4	1268.01	68497.9	4129.45	4744.71	1766.02	865.402	8075.28	1426.1	2694.85	5117.03	49877.6	10698.2	555.347	12553.2	1611.99	13237.2	13410	5385.77	8183.39	214361	23044	1818.17	12806.7	842.854	4437.24	73602.3	2794.01	9180.23	2013.42
Sample_0_J16	1	1163.15	4433.87	356.78	532.15	1702.24	707.39	9499.81	1079.87	6634.89	1161.57	6395.83	2282.97	2052.66	721.587	2044.57	4701.11	2199.79	672.186	8248.08	843.849	30456.8	4595.33	1409.05	1381.92	1007.62	7091.21	1663.76	1829.63	3178.99	51491.8	6952.88	452.779	6015.89	1229.68	8169.44	7863.69	3391.93	5285.56	112933	13856.9	1760.02	8765.2	576.528	3685.75	97197.1	2230.62	9194.03	4328.2
Sample_0_J17	1	12.432	147.486	23.5544	76.2158	37.498	50.9043	188.056	30.601	118.567	43.84	683.885	102.586	101.408	6.72308	38.6352	60.9672	97.2711	48.772	247.272	43.4917	1676.73	112.275	203.094	47.5235	36.5796	181.92	36.6684	126.407	200.919	1071.98	357.279	25.9358	415.498	65.9763	276.496	420.927	186.669	238.851	7658.22	214.861	71.9636	419.677	66.9182	260.334	2122.94	200.537	348.555	113.398
Sample_0_J18	1	1394.21	5196.49	468.505	604.254	2163.65	727.331	10854.1	1226.79	5345.23	1460.35	11260.2	3057.92	2425.31	388.858	1347.94	4512.76	1671.39	786.301	6337.34	1060.61	51475.7	4388.62	2320.17	1674.91	682.257	7759.95	1226.77	1745.81	3048.35	57057.4	6596.67	426.202	8282.63	1329.42	9829.97	6262.84	2937.04	6731.89	105720	15864	1736.01	7232.38	739.91	3168.76	83143.3	2344.95	9063.09	1532.24
Sample_0_J19	1	31.6824	100.788	40.1664	74.8553	33.0304	60.4992	199.383	35.6517	101.183	32.709	745.195	104.341	95.3798	8.30247	28.7853	96.8202	86.6004	71.8689	211.688	27.8551	1515.72	103.611	240.926	68.7476	20.4608	181.615	32.6866	94.7056	166.939	826.173	263.6	10.6475	463.471	87.515	276.073	215.988	140.722	230.881	6393.72	204.249	131.084	316.394	92.2547	204.247	1592.68	153.361	351.954	125.304
Sample_0_J20	1	1640.75	4538.34	373.442	509.977	2046.32	946.873	7060.88	1253.12	7619.45	1069.84	12487.3	2814.71	2262.19	786.512	1717.59	3229.52	2270.45	489.141	9633.56	959.641	53373.6	3978.23	2704.49	1440.78	825.883	6117.32	1534.82	1696.66	3153.92	49971.5	7919.48	577.217	9580.94	1424.29	6843.86	7119.95	3415.69	7191.45	127396	14576.5	1979.18	10409.9	290.052	3279.37	84056.4	2980.81	9972.03	1288.02
Sample_0_J21	1	9.26786	18.757	29.5143	44.8342	17.0402	58.4475	100.807	8.78313	44.6217	16.0245	80.4485	30.5192	51.2067	10.8215	15.486	35.0937	49.2707	58.3419	38.1117	31.9518	332.825	76.4996	42.8687	27.8035	11.6541	87.0366	19.2189	38.0405	35.841	665.667	71.3145	54.3297	152.376	34.5846	53.9637	95.848	45.64	69.8607	987.797	132.794	46.2392	90.0815	44.4728	127.143	1014.59	39.8017	121.543	81.492
Sample_0_J22	1	1487.93	4988.44	382.834	569.423	2058.06	799.601	8110.36	1139.7	7173.77	888.273	13876.6	3025.68	2624.1	570.63	1631.25	3835.82	2105.17	465.252	9771.59	987.574	58041.1	4434.25	4373.21	2196.72	873.261	8855.99	1392.73	1586.11	2965.26	56860.4	7136.35	559.572	17621.3	1580.69	13593.4	9955.94	3177.74	7285.42	145787	19782.4	1962.39	10631	819.457	4493.85	75728.3	2969.35	8680.98	2302.7
Sample_0_J23	1	1345.96	5976.99	630.892	634.411	2001.17	849.338	12761.9	1479.7	7574.84	1264.63	10183.3	3773.54	2776.21	479.817	1732.76	4968.35	2526.81	593.791	9512.46	948.514	62959.9	9461.45	4013.26	3124.29	1061.44	8412.55	1916.52	1888.62	2767.88	120445	7690.37	623.406	23025.4	2298.87	9299.1	10011.2	3503.14	7815.74	140331	25665.1	3532.85	11416.6	776.895	4229.9	136831	2662.32	14549.2	3982.05
Sample_0_J24	1	1579.77	6054.03	444.184	654.39	2591.03	884.552	11644.1	1409.15	6625.98	1261.18	22255.4	3903.33	3309.62	362.557	2044.64	4453.9	2208.21	701.854	9115.62	1132.9	81077.7	6023.18	5467.77	2988.2	989.236	8959.38	1142.99	2029.69	3745	69450.8	8977.98	619.868	18565.1	1995.93	11554.6	10143.9	3648.5	9078.37	178020	23675.4	4076.9	9360.98	867.831	3876.77	84555.9	3437	11911.8	2067.05
Sample_0_K01	0
Sample_0_K02	1	130.059	1714.56	237.52	354.86	307.867	1367.66	256.618	219.057	894.255	200.845	547.944	267.201	591.633	219.819	604.11	390.09	220.106	144.135	195.144	87.8511	939.489	138.727	188.637	178.832	58.8279	278.979	148.859	106.809	194.423	722.616	240.465	61.5079	321.507	59.0311	212.348	232.771	130.122	340.035	1514.39	138.277	76.4034	163.385	152.167	342.323	870.428	92.8768	95.6166	27.2377
Sample_0_K03	1	1193.68	3204.21	1017.02	1735.34	929.028	1623.62	1386.62	933.449	3270.7	929.49	2394.81	961.289	1160.22	959.959	1436.06	1259.67	710.508	332.11	2028.67	327.308	5427.85	956.23	802.65	436.071	332.236	1081.76	702.087	402.291	658.795	4850.57	1276.6	491.784	1233.53	353.81	1123.66	1510.79	668.179	1051.43	16586.3	824.711	578.693	1302.92	161.48	298.773	8464.42	529.633	1300.87	584.478
Sample_0_K04	1	1255.67	3074.11	322.163	611.269	1568.74	777.183	7120.06	931.864	5413.41	549.599	7646.06	1915.22	1741.81	249.593	1103.8	3208.63	2145.26	260.33	6623.91	643.607	36370.4	2970.07	1855.83	1187.53	778.38	6113.97	1032.39	811.656	1921.56	41003.4	4525.52	474.238	7301.77	931.946	8094.95	5257.13	2261.5	4973.49	86161.8	5661.7	1030.52	5723.87	239.865	2347.93	62470.7	1623.02	5079	1754.06
Sample_0_K05	1	1068.04	2975.63	298.502	491.211	1623.41	667.533	5621.42	1131.31	4979.22	529.88	13283.3	2381.65	2070.89	318.873	965.685	2540.78	2056.81	332.872	6362.87	810.207	56121.1	3265.38	3181.27	1847.34	530.847	4542.63	1056	1098.66	2305.89	46642.6	5635.52	432.764	11529.1	1177.51	6755.11	6339.66	2023.12	5579.71	128947	11885.5	2465.14	6525.55	367.103	2393.69	58783.8	2287.1	6903.86	976.238
Sample_0_K06	1	1518.63	2405.13	223.099	681.329	1577.38	896.253	5737.2	695.854	3979.81	395.587	5075.24	1616.58	1785.82	419.516	1280.01	2483.71	1743.07	164.176	4786.49	519.458	23116.8	2168.92	1173.13	1068.4	795.875	4660.82	757.613	574.117	1418.33	27299.1	3060.67	394.344	5074.52	713.145	6790.98	3794.53	1842.3	3236.25	48998.1	5514.14	908.043	3710.98	209.623	1599.66	38983.4	1244.12	3162.75	1845.2
Sample_0_K07	1	1576.6	2050.99	276.425	689.262	1835.6	959.605	3440.61	763.076	2722.05	364.135	10110.9	2013.15	1836.39	359.239	845.092	1565.19	1448.27	176.525	3730.89	515.466	35386.8	2063.35	2389.47	1405.9	639.257	2546.16	522.68	604.995	1373.36	23271.7	3473.7	498.321	7286.59	862.257	2277.36	2841.99	1345.82	3202.56	51958.2	6623.44	1414.24	3892.38	306.64	1249.75	28167.8	1382.44	4043.29	400.544
Sample_0_K08	1	1755.71	3568.88	232.32	571.964	2145.85	901.96	7931.85	1114.32	4354.43	723.869	13447.3	2191.53	2140.96	602.611	1225.32	3159.91	1551.88	386.801	5611.96	869.097	49636.2	2633.23	2826.12	1217.23	922.576	5788.87	765.016	1006.18	2049.19	33263	4426.85	461.189	9440.21	931.958	8238.17	4709.67	1891.08	5253.23	84034.1	9978.07	1148.62	5148.54	155.616	2201.38	40262.9	1580.45	4118.14	454.833
Sample_0_K09	1	2573.9	5995.9	259.376	686.761	3076.75	570.81	7385.08	1594.57	3412.1	1088.04	17244.7	3320	3474.94	784.147	1447.41	4111.99	2440.36	397.683	6100.95	1230.94	50731.8	4132.83	5347.84	2436.38	879.678	7285.89	555.298	1150.84	3061.8	38967.7	6675.78	418.055	13273.6	1389	10458.1	5427.47	2589.38	4559.5	85936.3	7553.44	2069.57	7418.1	893.678	1921.91	46774.7	2354.02	4244.33	1029.44
Sample_0_K10	1	994.724	2856.04	222.875	426.391	1652.73	453.68	5655.67	735.135	3922.28	589.117	14526.5	1751.04	1657.03	223.638	832.383	2194.03	1146.83	403.716	5099.23	642.388	47278	2002.85	3239.5	966.891	468.189	3971.46	696.447	876.394	1876.78	27014	3730.19	248.868	9067.82	810.414	6264.94	4131.53	1602.26	4824.13	76990.5	9867.5	917.857	5113.4	361.743	2016.82	34386	1592.49	3780.95	684.073
Sample_0_K11	1	1521.02	4043.3	276.833	449.942	2374.35	595.053	8313.85	1107.68	5997.88	924.315	28800.8	2437.12	2906.14	938.451	1539.42	3753.21	2228.21	604.679	8328.47	907.765	58502.4	2996.38	6694.69	1947.09	719.562	6078.57	595.39	1356	2814.18	26871.3	6697.28	427.098	13281.1	1420	10649.5	5223.47	2833.8	7352.79	147758	15807.4	2247.25	6549.78	449.16	1528.15	38238.9	3002.27	6833.3	1973.42
Sample_0_K12	1	1258.87	3946.86	310.865	481.708	2061.31	587.55	7756.49	987.912	5752.17	842.602	21206	2535.57	2165.73	371.74	1212.64	3007.09	1520.95	451.759	7753.85	690.303	65410.5	3191.04	5142.69	1446.81	652.262	5369.39	811.708	1179.67	2254.22	44875.5	5239.75	463.939	12650.9	1196.4	7814.04	5119.4	2068.69	7006.92	109637	14669.5	1439.26	6778.85	524.898	2544.32	53799.8	2119.62	5884.43	785.228
Sample_0_K13	1	1403	3923.71	295.203	488.254	1820.31	706.816	6564.67	1112.96	5021.23	788.177	14478.6	2486.67	2317.57	520.033	1380.95	2942.91	1642.16	384.304	7170.41	802.637	54243.4	4162.11	3754.72	1791.64	660.491	5406.68	1045.97	1601.27	2929.42	60435.3	7612.09	502.771	12420.2	1615.58	6600.49	7231.4	3225.08	7665.11	118425	18992.3	1591.35	8001.84	249.368	3037.86	67044.5	1859.63	13588.1	1184.97
Sample_0_K14	0
Sample_0_K15	1	1116.95	3825.03	306.717	470.723	1655.73	679.851	7620.49	1065.01	5561.63	743.471	12470.5	2314.85	2033.48	637.68	1217.77	3488.44	1755.4	502.956	7431.03	814.538	48363.1	4236.05	2968.33	1606.07	573.961	6471.95	1125.88	1906.15	2893.06	61795.2	7878.35	431.836	11237.8	1620.04	8347.39	9978.71	3541.26	7990.24	133548	19512.9	1693.64	7794.05	337.853	2440.43	75654.2	1726.17	12919	4462.03
Sample_0_K16	1	1264.52	4017.1	275.312	460.906	1898.28	571.279	9508.97	1024.22	4416.69	774.403	16657.9	1976.76	2189.99	400.467	1198.04	3527.31	1338.44	478.907	6057.79	701.215	59109	2710.93	3178.85	1561.57	728.077	6251.04	859.925	1606.88	2866.64	46380.9	5729.98	500.201	9880.37	1192.75	8965.95	6230.01	3057.57	6043.3	104158	15341.4	1499.39	5030.16	493.608	2159.83	49611.5	1498.79	6178.63	1066.18
Sample_0_K17	1	63.665	392.892	82.338	78.0971	172.283	73.2498	817.64	116.895	433.811	63.2387	1234.72	284.047	259.929	63.5535	209.94	512.109	250.789	50.4927	739.574	106.908	4997.8	573.839	397.991	299.259	135.247	870.967	88.8342	340.983	592.615	7372.22	1166.47	103.408	1408.04	269.299	1108.05	1755.65	636.526	941.768	23656.8	1130.14	320.908	1332.81	108.501	989.326	12446.7	338.403	2145.98	1133.02
Sample_0_K18	1	1416.37	4200.46	287.118	484.222	1896.13	692.876	9227.02	1001.92	5120.44	844.468	13909.2	1955.32	2136.75	391.813	1340.58	3988.57	1602.2	441.16	6855.67	807.763	52464.2	2775.44	2496.07	1524.2	962.865	6321.6	837.184	1751.6	3381.7	45520.8	6305.88	470.697	9021.44	1228.16	9246.17	7516.83	3611.82	6341.94	108669	14674.9	1371.52	5595.87	196.714	2281.06	54842.9	1652.74	6106.46	1823.53
Sample_0_K19	1	1364.23	3854.84	187.223	364.823	1952.4	872.247	6430.18	909.969	3764.52	749.014	13440.9	2343.72	2235.78	932.51	1219.27	2979.95	1278.48	276.363	4879.2	820.67	45210	3832.35	3308.27	1772.22	746.769	5045.25	723.579	1332.24	2426.43	38215.8	5638.61	948.746	10287.8	1682.06	7399.99	6165.4	2895.62	6125.58	100604	15455.2	2020.83	5751.85	341.326	1703.89	45295.3	1552.58	8499.41	995.135
Sample_0_K20	1	1516.36	3339.28	117.102	295.677	1738.8	646.118	8006.08	1003.25	2612.96	879.92	6313.69	1368	2140.21	750.728	1179.11	3584.82	896.086	269.523	3221.17	839.802	25888.4	1652.44	1291.02	1359.98	952.592	5919.42	465.739	1242.29	2088.29	23908.3	3098.13	251.451	4784.04	805.432	7476.29	4428.94	2319.09	3362.87	52442.5	7605.79	1194.65	2198.33	51.5128	776.271	24263.5	883.381	3153.98	524.571
Sample_0_K21	1	300.18	715.994	58.9521	147.178	353.188	109.299	828.819	227.497	622.142	117.63	3698.13	486.836	497.762	73.1901	214.436	447.218	328.845	85.6125	1160.56	169.787	10002	573.473	1087.54	409.899	91.0696	897.618	131.407	306.655	701.582	6490.86	1384.48	112.497	2615.62	378.493	1121.33	1439.97	635.609	1227.49	26463.9	1642.25	394.003	1726.25	195.91	719.579	8991.24	500.19	1803.77	333.39
Sample_0_K22	1	1289.84	3789.01	380.12	469.881	1859.76	622.919	7667.25	955.803	6285.52	774.849	20333.6	1792.35	2213.42	459.089	1249.36	3913.97	1797.27	406.327	8437.57	857.099	64508.8	2608.82	4120.55	1678.41	719.137	6134.63	1259.82	1845.82	3519.5	41158.5	7122.07	451.271	12540.8	1234.63	10760.8	7349.82	3408.89	7200.25	123371	14968.5	1557.87	7548.26	401.571	2911.15	52927.8	2365.59	5970.1	900.441
Sample_0_K23	1	1241.2	4127.5	477.061	506.613	2081.89	601.283	6672.16	1053.49	5295.93	725.396	33301.1	2693.7	3019.76	628.422	1111	3062.01	1605.24	477.365	7753.78	797.239	80273.3	3645.74	7946.4	2630.88	725.028	5265.66	1223.02	1507.68	2985.46	59931.9	6990.96	561.066	17640.9	1870.32	6391.79	6217.85	3381.06	10107.8	115016	19128.1	2707.64	8194.7	573.867	2722.88	67908.3	3065.48	14973.5	1461.16
Sample_0_K24	1	1229.86	5177.25	498.073	514.739	2228.45	638.828	12803.5	1162.33	5329.97	915.705	30803.9	2845.1	2903.58	158.69	1291.98	5384.61	1701.17	715.601	7395.82	992.15	99603.9	3351.36	5742.77	2551.19	772.927	8609.93	1340.64	1932.4	3420.85	64814.5	7207.12	461.299	17337	1646.25	12804.9	7257.91	3533.09	9720.61	134287	19149.2	2780.1	6595.65	887.422	3220.19	68971.5	2757.88	8612.23	935.852
Sample_0_L01	1	3.25801	218.214	52.8954	54.4369	79.1398	161.57	58.1112	56.4681	123.322	20.4721	183.223	53.8163	87.1946	7.85149	97.7366	100.28	63.3405	53.1616	137.898	13.9315	482.765	33.6583	64.0058	39.9946	34.8096	62.1136	45.5653	47.552	81.528	334.625	129.323	19.407	145.085	33.6996	75.1589	158.145	73.64	128.804	1693.09	67.3331	43.2211	131.322	53.4087	266.193	522.972	57.6767	105.828	49.0408
Sample_0_L02	1	15.7137	27.4528	25.3892	30.7198	19.744	42.0209	56.4819	6.91119	22.3759	14.4684	69.9376	13.9361	53.0345	16.8232	10.858	11.6252	28.0807	33.2853	38.5907	10.2042	159.675	15.3389	28.4265	13.1464	15.1566	38.9241	22.1696	39.2853	37.7504	159.597	33.5362	20.2898	77.8453	22.8455	24.6394	50.6958	33.1649	29.0954	428.163	62.7085	39.0639	56.6431	16.1606	100.292	277.378	15.5858	54.9176	28.2435
Sample_0_L03	1	399.796	770.02	266.511	397.76	615.85	732.259	386.564	108.865	505.732	70.5053	701.251	497.065	278.267	289.679	375.011	392.012	254.5	74.2707	630.591	95.3746	971.528	121.407	193.763	264.428	69.7069	209.722	252.67	259.079	315.507	1128.34	376.26	93.9334	284.588	76.0316	133.226	342.304	157.302	290.015	3606.33	147.306	49.149	386.788	17.5094	297.11	1496.52	82.6708	145.05	106.201
Sample_0_L04	1	832.632	2383.88	221.308	426.426	1346.21	464.433	3459.58	651.924	3956.22	299.876	6324.86	1676.79	1432.08	151.099	874.657	2064.38	1961.61	221.82	6008.63	495.959	29808.8	2016.97	1953.39	1154.16	497.344	4074.54	848.813	843.661	1892.3	30511.4	3778.26	281.279	8720.9	843.702	5940.02	3868.09	1769.7	3311.14	66327.1	6763.91	957.139	6282.63	322.065	1373.37	38846.2	1586.21	4919.24	948.453
Sample_0_L05	1	16.3417	54.252	32.9834	38.7897	24.06	47.3016	129.677	36.3585	78.2823	19.2335	144.254	49.0517	50.853	20.4258	29.1069	44.0929	52.3526	34.4138	100.206	28.7808	602.593	82.4378	39.4437	41.6618	8.56781	100.541	10.9919	68.1623	87.575	802.138	134.692	23.9708	184.67	26.7313	177.67	165.772	86.0853	108.378	2441.17	126.625	25.8952	155.826	28.1402	126.203	1108.43	49.0637	97.8066	66.0726
Sample_0_L06	1	546.736	2237.65	159.989	355.991	1109.63	352.1	4636.8	637.869	4660.91	500.46	6543.35	1218.65	1146.89	340.819	679.819	2230.24	1561.88	290.352	6370.51	471.67	27045.9	1898.59	1565.64	876.344	386.267	3902	865.175	1292.41	2163.5	27147.1	4878.66	241.692	6147.72	764.849	5459.89	5058.68	2198.17	3857.85	90672.1	9886.3	976.855	5225.02	510.437	1675.46	37944.8	1006.79	6607.28	1732.47
Sample_0_L07	1	2078	1602.69	89.3462	227.974	1603.83	398.492	2683.03	718.891	1099.9	286.637	1519.09	1366.3	1987.86	1637.28	1303.32	862.144	986.773	294.037	1877.36	613.023	7291.93	2434.74	425.708	645.241	1080.58	2445.12	200.814	526.058	620.558	8496.49	2423.99	1962.69	1679.35	796.467	2779.74	1532.72	1241.78	862.509	19872.2	1629.3	714.743	988.119	433.885	281.36	8203.93	368.562	805.322	499.519
Sample_0_L08	1	9.42771	62.8594	28.3768	45.893	27.7027	34.0134	145.489	33.4076	69.1095	24.2945	160.402	36.9686	45.3891	25.2161	27.6128	96.8849	61.3903	43.3177	115.54	16.2666	593.71	56.5463	47.1524	25.316	20.7039	135.687	16.3326	62.4562	106.115	747.342	122.122	18.7971	181.075	43.6156	160.342	185.712	89.0461	82.8197	2297.63	145.631	72.1401	136.765	33.0194	99.0823	1176.5	55.4206	198.264	66.4477
Sample_0_L09	1	829.556	1857.37	114.661	317.773	1195.64	442.746	3283.41	657.194	4129.82	541.887	5225.75	1024.99	1121.3	599.456	664.142	1474.53	1301.38	288.666	5264.92	444.59	22929.8	1502.19	1331.8	596.623	362.505	2507.92	699.828	1078.79	1879.92	18376.8	3944.81	254.171	5068.48	677.965	3594.28	3591.35	1734.31	2872.24	72657.1	8320.9	676.044	4487.7	240.24	1349.09	26743.3	862.705	1955.25	958.162
Sample_0_L10	1	648.49	2696.21	141.968	371.005	979.036	425.078	5603.7	552.405	4384.47	521.453	4411.64	967.533	1064.86	313.009	1108.52	2725.6	1382.26	318.97	5364.23	517.05	18223.2	1865.64	1183.1	789.066	653.474	4334.34	850.592	1487.14	2313.84	22033.9	3739.34	229.931	4867.35	703.306	7151.75	5955.43	2248.74	3237.83	81038.5	9842.13	825.361	4531.31	413.977	2132.33	32231.3	976.237	4032.12	2753.54
Sample_0_L11	1	1124.19	2877.76	236.474	351.185	1514.28	491.213	4949.03	988.528	3214.83	776.49	9828.21	1479.09	1844.34	695.512	1141.62	2068.51	1092.01	285.913	4665.99	684.661	42418.1	2274.01	2482.5	1160.01	652.652	3327.41	460.746	1187.92	2400.21	32648.5	4312.43	319.763	8294.8	897.121	4637.27	3790.05	2297.03	3736.03	67207	9945.31	932.852	4868.95	310.402	1852.65	33983.5	1050.82	2853.71	607.494
Sample_0_L12	1	707.437	2656.7	180.217	360.863	1168.5	331.06	4240.79	581.492	3198.17	615.362	7268.78	1274.08	1266.09	371.091	707.642	1840.72	955	409.767	4489.42	549.895	26256.2	1757.38	1701.1	812.552	398.688	3016.03	640.012	1308.9	2326.61	20789.1	3715.57	233.896	6079.12	616.869	4210.64	4016.6	2059.53	3572.93	69828.7	9653.23	1057.53	4206.62	551.325	2044.79	28895.7	976.584	3737.64	550.385
Sample_0_L13	1	935.508	3655.47	450.491	519.175	1798.42	501.753	5795.9	922.691	5664.91	773.205	17885.9	2627.71	1923.95	544.922	915.425	2240.01	1757	549.875	7946.38	660.794	72562.8	3240.6	3799.74	1584.16	602.982	3495.53	902.892	1334.39	2263.15	52170.1	7510.37	475.558	13416.7	1258.03	4136.25	4995.4	2545.81	6413.47	115890	15663.8	1637.63	7953.2	713.631	2276.29	53930.4	1580.79	4678.01	2633.91
Sample_0_L14	1	44.9105	244.768	76.5814	91.8099	104.761	32.8895	517.319	71.5911	291.422	45.9022	1095.96	194.255	148.406	21.6455	76.1382	295.707	185.22	61.5111	563.74	70.6022	4034.67	283.794	295.667	165.342	47.6341	547.052	39.3818	251.257	389.709	3159.06	662.294	55.6257	1055.92	164.405	805.824	856.835	392.884	561.813	17706.2	626.766	220.377	926.4	98.4309	538.263	5803.78	358.763	974.174	239.717
Sample_0_L15	1	823.456	2291.52	219.273	340.059	1726.81	477.32	3893.37	579.915	3644.6	644.787	17137.9	1288.4	1743.25	413.877	783.35	1829.9	1176.59	421.891	4896.28	507.603	31054	1498.6	3721.47	1008.29	440.502	2844.52	481.006	841.082	1534.64	12893.7	3676.11	272.12	6973.17	840.906	4486.7	2883.24	1428.47	4139.29	81277.9	11206.6	1249.35	3583.74	484.104	1298.7	19214.6	1547.97	3526.88	1792.1
Sample_0_L16	1	8.13868	57.3753	48.6369	44.6483	28.9503	37.2138	142.12	18.045	74.294	26.3929	247.537	68.2938	70.8866	22.2086	32.5632	50.3479	36.5962	34.8878	116.305	18.4846	811.663	76.4867	99.2042	64.3377	16.3563	116.643	13.3044	54.54	95.8835	768.629	135.076	10.8321	251.374	40.6423	101.647	134.055	92.0378	116.34	1959.59	148.994	73.251	159.362	36.1157	118.324	1288.35	97.7414	224.069	52.4342
Sample_0_L17	1	1200.93	2879.77	172.31	352.343	1485.07	784.674	5059.45	761.298	6311.18	840.051	5501.76	1436.4	1606.03	920.123	1459.29	2164.05	1646.27	352.464	7907.71	610.626	24342.1	2396.94	1580.32	1034.21	660.747	4001.82	851.687	1128.45	1591.12	28287.2	4310.35	360.137	7027.82	900.345	4490.7	4403.25	1739.5	3474.99	58828.9	8230.34	950.805	5528.3	182.826	1427.15	38629.6	1417.86	5657.08	1521.3
Sample_0_L18	0
Sample_0_L19	1	898.645	4467.65	376.58	397.349	1631.88	627.532	8556.02	862.628	5186.41	956.447	11665.4	2100.51	1981.32	344.436	1362.31	3851.08	1710.44	607.533	6559.43	642.863	41070.2	4092.02	3328.52	1633.23	710.19	6240.15	967.138	1416.49	2057.77	54127	4452.67	376.786	10889.9	1204.25	7554.01	5883.05	2465.71	4877.46	76931.2	11793.6	1529.79	5811.58	714.141	2217.29	63246.4	1840.29	9223.35	2469.47
Sample_0_L20	1	21.6387	47.4267	19.6168	42.0015	24.1841	48.7439	78.0228	29.1429	42.3568	14.4266	115.153	19.9776	22.6621	23.9202	16.166	42.005	33.8133	35.9761	52.114	17.8838	377.009	67.1418	38.781	44.6942	15.4637	78.7945	12.3795	47.0136	57.4788	535.352	86.1272	40.4094	99.7422	35.1682	70.1424	81.9901	49.8227	56.9422	1011.01	85.0855	24.9382	110.685	42.279	132.881	780.518	35.3549	47.4675	58.8557
Sample_0_L21	1	1076.19	3064.02	160.35	261.883	1472.81	655.064	6379.61	758.762	3610.9	729.927	5290.65	1280.97	1763.74	620.345	1335.9	2922.55	1050.27	376.506	4241.5	595.951	20015.3	2572.15	1704.69	968.62	764.654	4886.01	671.616	1123.15	1613.44	30571.6	2615.66	348.973	5654.76	723.93	6108.66	4120.39	1739.32	3003.76	43470.2	7290.34	987.21	3211.11	314.309	1513.79	37066.9	1137.65	5165.71	1375.75
Sample_0_L22	1	1393.28	2818.52	222.947	368.632	1856.18	816.084	6144.56	1158.52	4793.53	978.088	6006.95	1443.59	2117.52	1180.97	1733.49	2969.39	1575.47	392.347	5718.14	741.526	31055.1	2910.77	1542.08	1008.48	834.088	4565.96	601.807	1336.16	2172.91	42766.4	5330.23	537.174	6004.52	914.628	5530.73	4511.31	2036.7	4220.4	75996.5	10314.8	1028.32	4027.93	83.9531	1849.29	47337.3	923.229	3679.04	488.228
Sample_0_L23	1	1040.45	5046.67	447.318	456.441	1850.51	597.169	9499.41	871.797	5414.27	1159.36	11910.8	2574.95	2313.07	363.562	1222.37	4039.11	1626.79	663.849	6754.54	690.317	50831.5	3837.22	3234.76	2045.5	692.158	6636.41	1110.97	1518.94	2437.54	51586.8	4626.38	434.495	12564.8	1345.23	8999.59	4756.86	2337.6	5401.03	81287.6	13464.6	2401.53	6423.75	850.156	2286.74	57918.1	2232.65	9488.14	1654.48
Sample_0_L24	0
Sample_0_M01	1	968.703	10530.1	940.985	1406.16	407.504	3624	2455.87	1258.32	3228.56	1056.97	2543.09	617.569	1499.26	880.928	2418.15	1913.95	1455.7	1007.74	2874.33	624.278	5839.81	548.475	783.525	655.657	420.198	1386.39	1053.4	679.495	1209.52	4846.71	1220.5	346.324	1711.31	336.594	1015.44	1043.75	517.231	1046.85	23301.7	680.936	292.334	1404.48	368.302	776.694	6999.47	294.898	386.314	377.65
Sample_0_M02	1	11.1935	50.8436	19.9146	47.5437	27.9962	70.1929	66.1427	27.1244	63.5365	12.8975	117.484	44.9675	63.4725	19.9642	38.2156	55.4072	57.3878	45.0459	86.4747	1.75171	331.289	67.4762	65.7726	49.3204	34.3717	70.344	8.86356	65.3402	85.1593	424.561	94.6278	26.7587	119.613	40.4277	81.6424	157.286	81.0263	70.3436	1527.16	80.8126	43.886	150.104	4.73267	161.65	789.684	52.0879	76.1444	104.9
Sample_0_M03	1	681.538	1509.02	414.333	700.144	1020.44	845.746	1164.95	287.903	2479.08	176.831	3230.52	886.648	496.714	332.605	773.327	751.073	993.438	154.601	2784.37	165.532	10060.8	727.58	843.136	573.026	153.777	1113.79	543.137	478.165	696.883	8790.35	1434.39	190.875	2158.52	249.901	969.386	1947.63	489.316	1387.86	28037.4	1141.11	243.59	1931.53	96.987	792.648	11787.9	419.447	764.669	673.459
Sample_0_M04	1	939.888	1972.99	151.27	453.765	1337.09	542.263	2668.03	708.756	3034.42	279.27	8633.24	1371.8	1454.72	194.247	539.372	1434.17	1567	128.268	4763.24	509.741	21239.6	1599.97	2189.97	1084.75	396.032	3071.44	608.436	848.713	2011.42	15885	3980.85	212.135	5644.15	701.95	4466.8	3882.82	1701.27	2647.8	88999.4	5048.32	960.579	4870.33	471.865	1623.99	25570.7	1325.15	2281.5	533.738
Sample_0_M05	1	805.251	1584.31	60.3075	295.83	1717.38	507.095	2786.92	645.455	4348.38	266.074	6308.69	1143.14	1116.46	670.63	897.328	1507.11	1919.5	159.005	5799.14	395.309	21451.1	1367.57	1701.03	707.298	464.947	3422.06	687.373	628.155	980.084	15763.8	3276.98	392.446	4687.65	604.83	3519.3	3909.84	1144.55	2730.6	76162.4	6029.47	439.841	3914.69	130.319	802.653	21899.3	796.698	1622.75	1237.29
Sample_0_M06	1	1159.46	1270.92	160.687	530.594	1395.59	622.214	1860.62	537.033	2068.77	184.411	7321.82	1309.71	1198.26	300.012	451.047	985.082	1055.63	113.866	2812.53	353.522	17171.1	1250.27	1513.5	839.947	415.427	1695.03	458.931	464.868	1086.96	10780.4	2369.38	252.538	3785.5	468.762	1583.73	1881	1071.92	2051.25	33071.9	3633.48	637.005	2710.87	214.58	789.244	15380.5	688.418	1582.37	249.707
Sample_0_M07	1	984.477	1275.58	83.6725	361.92	1128.02	518.592	2461.28	481.145	2230.76	349.296	3997.59	1047.48	1047.43	350.156	566.865	968.266	866.204	53.4815	2947.31	330.289	16198.2	1308.06	901.915	671.769	520.015	2080.12	320.929	379.954	812.07	14609.5	2288.18	250.24	2504.4	423.994	2745.33	1794.56	931.577	2030.94	30927.5	3148.29	465.428	2183.59	106.845	824.051	19749.2	510.958	1813.81	302.991
Sample_0_M08	1	38.2577	100.834	39.8278	70.3362	63.5104	42.2936	193.323	31.548	126.752	29.724	818.298	138.949	127.428	19.4004	55.7814	84.7041	104.417	36.8511	229.179	33.9216	2348.03	160.341	234.867	89.5601	10.5926	172.117	25.1014	90.3064	212.862	1567.32	307.152	44.2698	547.472	93.1011	274.723	259.745	172.982	274.209	4520.65	270.842	126.566	403.911	73.1523	192.845	2355.47	99.2237	321.202	56.0577
Sample_0_M09	1	1116.59	3262.87	169.423	285.248	1704.47	524.188	6056.84	883.966	2810.98	827.258	9666.5	1563.58	1826.44	815.584	1194.16	2403.26	1254.33	463.065	3973.09	678.163	34765.4	2530.84	1978.08	993.639	684.441	4565.59	422.915	917.384	1644.89	28156.5	3953.53	391.034	5245.05	983.266	8447.16	3427.42	1719.52	3680.3	53789.8	8243.91	837.039	3120.5	360.142	1139.94	31059	884.823	2501.02	828.855
Sample_0_M10	1	32.2985	97.0712	81.8477	67.0646	65.6904	71.4028	232.729	53.2938	162.961	41.0556	484.967	99.0116	100.681	27.232	19.4834	151.325	106.947	39.0862	279.233	37.0779	1721.58	168.727	131.047	74.7709	24.7604	249.672	38.214	123.965	217.108	1769.86	299.988	43.8073	403.439	73.0539	375.537	294.447	161.914	270.498	5770.44	271.462	165.321	361.579	97.6361	257.817	3012.73	218.359	390.485	72.4821
Sample_0_M11	1	774.506	2243.61	90.728	324.414	1068.62	447.748	3888.78	554.58	4605.23	446.089	4549.14	982.733	1075.8	535.726	1049.54	1733.87	1359.65	251.233	5601.2	445.063	17323.7	1602.63	1137.2	625.534	484.614	3872.01	608.068	751.723	1179.12	16039.8	3847.95	274.466	3612.93	570.451	7256.03	3848.52	1581.46	2791.6	65067.7	7135.98	626.657	4462.19	154.639	889.653	27785.1	1017.65	2145.08	2700.18
Sample_0_M12	1	4.76345	110.589	32.5259	42.4738	52.555	57.5629	220.77	38.9237	140.451	19.2982	307.145	76.9549	70.6392	9.67633	56.2578	141.598	104.69	43.4178	255.764	36.3896	1034.53	147.053	92.8601	51.0927	30.9002	243.291	23.2774	145.351	210.938	1213.46	326.699	37.9388	333.082	74.6359	379.008	341.818	155.087	202.703	7119.49	258.784	108.548	368.344	83.8562	263.325	2743.7	292.953	300.273	161.903
Sample_0_M13	1	879.222	2942.19	122.366	351	1325.2	419.799	3581.09	626.588	4014.54	585.204	10199.9	1355.66	1575.97	468.416	866.691	1832.04	1358.12	328.863	5871.21	586.982	30779	1796.16	2249.62	940.747	493.83	4363.76	528.192	1049.38	2019.76	18569.2	4878.21	348.144	6308.28	766.715	9003.76	4279.46	1709.39	3800.17	84824.2	10585	918.782	5941.15	700.389	2148.24	28214.7	1404.41	2721.52	325.935
Sample_0_M14	1	729.398	2623.27	98.6427	282.99	1007.07	391.793	6362.53	456.048	3759.06	564.351	5023.8	1135.48	1381.32	294.402	921.123	3090.21	1315.25	426.54	4897.69	475.426	18282.3	1830.87	1207.56	1019.56	510.157	5133.69	559.319	1060.69	1673.52	19342.1	3241.19	242.554	4361.29	723.65	8537.28	3792.44	1742.68	2999.87	65708.1	7970	1189.28	3882.22	750.687	1713.12	32803.6	1284.34	3626.74	916.777
Sample_0_M15	1	814	2637.04	252.804	394.741	1568.71	375.197	4369.18	643.928	3659.39	596.543	17459.6	2134.58	1584.7	446.375	549.842	1805.41	1199.29	362.73	5307.42	482.562	53746.2	2253.95	3076.95	1263.41	459.521	3087.03	658.839	945.134	1691.98	29480.2	4941.63	338.765	8290.7	934.537	5130.92	3365.56	1877.74	5265.54	66603.9	9705.4	992.332	5284.11	495.511	1432.69	39303.2	1393.82	3455.87	2054.76
Sample_0_M16	1	704.121	3100.22	148.845	385.288	1119.7	354.779	4034.92	577.245	4510.61	631.687	7340.23	1240.35	1407.71	353.461	860.951	2176.1	1624.32	429.12	7093.61	658.904	22647.7	1875.3	1845.56	1017.72	462.928	4552.06	784.689	1397.12	2728.94	16981.8	4552.42	312.074	6294.33	856.986	8207.63	4471.11	1968.64	3679.58	97004.6	11884.2	1259.94	7559.48	1078.59	2838.32	34099.2	1905.01	3973.69	426.842
Sample_0_M17	1	806.524	3266.14	140.727	356.823	1138.48	389.264	2227.05	524.594	2228.44	320.417	10337.3	1134.16	1350.13	455.722	2654.06	863.459	757.764	226.871	3862.25	458.077	21562.7	1112.32	1818.08	1234.99	503.263	3261.05	311.3	521.715	1042.05	10340.9	2706.34	217.114	3693.13	497.3	3024.81	1742.23	1010.82	2624.44	36845.1	4808.49	354.008	3122.81	342.328	1339	14563.1	605.57	1485.56	383.62
Sample_0_M18	1	603.261	2513.04	158.185	306.159	991.124	308.656	3395.62	523.505	4293.71	490.394	7316.92	1099.02	1139.9	325.703	764.587	1971.1	1467.57	405.656	6475.23	487.229	23006.7	1600.37	1907.11	847.214	374.853	4044.17	626.09	1126.17	2215.96	16312.1	4104.66	237.841	5630.98	811.361	7463.12	3789.22	1746.43	3279.42	92257.3	8787.58	1055.18	7135.68	813.166	2611.5	31583	1646.2	3502.88	633.686
Sample_0_M19	0
Sample_0_M20	1	862.814	2886.29	221.062	274.964	1155.04	468.376	3681.99	606	3175.8	812.711	6280.74	984.563	1550.11	515.63	1005.44	2198.77	1275.06	489.376	4591.92	596.608	18928.8	1574.85	1587.58	859.906	413.753	4377.17	443.418	927.675	1780.23	14159.9	3409.77	252.47	4689.77	810.311	7079.64	3188.82	1308.64	2864.56	62309.9	8155.7	1068.86	4933.05	666.594	1740.14	23980.5	1303.88	2860.17	312.389
Sample_0_M21	1	815.238	3486.67	331.756	401.151	1468.27	404.099	5709.77	701.869	3936.57	615.751	17168.6	1975.01	1828.59	557.688	924.955	2673.6	1293.43	459.527	5631.96	533.532	45772.8	3553.29	3111.23	1465.83	530.813	3614.69	686.052	1256.46	2127.33	42227.7	5559.96	400.196	8506.19	1142.05	4227.63	4643.03	2206.6	5110.14	101375	13667.5	1413.1	5296.15	340.494	1601.98	50288.7	1426.12	5120.79	2159.65
Sample_0_M22	0
Sample_0_M23	1	1116.2	4385.5	357.696	346.185	1531.52	502.324	6966.63	892.712	2745.44	952.431	11316.4	1537.05	2345.68	604.213	1312.77	3473.07	1168.23	653.106	3647.3	783.757	31054.7	3438.49	2186.97	1230.86	620.821	4796.65	448.44	1298.43	2236.95	34362.7	4250.74	391.845	6348.72	1117.61	6276.93	4046.58	2140.18	3600.39	71521.2	9755.08	1575.98	3003.61	423.029	1272.83	34981.9	978.834	3816.84	1159.18
Sample_0_M24	1	11.3001	214.698	49.4515	69.6117	51.5966	37.634	460.6	39.4739	172.916	42.7675	991.586	179.949	128.05	7.02843	34.0024	225.621	120.639	75.3039	302.874	37.4842	2936.46	263.662	244.216	159.989	26.8874	413.777	57.5387	178.041	271.886	2540.71	498.094	45.7593	836.024	137.684	481.249	394.797	266.463	299.081	9791.07	509.775	211.325	540.187	134.463	364.262	5187.83	384.573	739.954	150.884
Sample_0_N01	1	478.78	6331.86	386.301	626.308	447.213	3139.53	828.582	503.53	1999.93	418.427	1324.97	345.761	1138.71	425.366	1238.44	1054.3	625.695	477.51	1334.65	239.306	2516.61	396.259	496.322	425.106	121.1	657.194	461.075	290.749	397.411	2126.07	861.371	226.072	793.76	146.455	404.416	631.507	322.678	438.235	8814.29	298.185	116.871	730.594	140.87	188.838	3922.12	149.656	504.373	193.786
Sample_0_N02	1	73.1082	769.603	155.348	263.962	577.48	374.996	764.526	114.851	1214.6	103.246	2980.25	453.179	353.185	212.676	385.24	430.968	308.663	76.1857	1537.24	117.651	6449.55	244.893	610.039	153.919	143.484	608.867	411.644	282.199	502.122	3763.6	774.265	55.1677	1004.79	142.949	446.899	854.743	350.846	703.989	8691.85	605.303	160.6	951.45	80.3743	465.423	6654.77	340.081	575.736	412.869
Sample_0_N03	1	267.373	1095.05	225.517	368.701	715.974	411.063	1089.4	241.785	2636.79	91.42	1973.08	724.769	474.779	251.302	491.313	738.646	821.357	132.114	3168.11	146.245	4781.88	669.417	520.212	418.022	135.633	974.021	522.51	595.038	763.606	5223.55	1726.72	104.05	1491.55	245.55	1023.31	1474.56	697.863	934.969	23395.9	1081.63	437.108	2200.36	73.439	610.513	11996.3	498.242	1115.5	807.976
Sample_0_N04	1	401.455	3081.23	343.12	378.882	927.721	375.062	6236.7	771.274	6126.32	502.602	19254.8	1111.81	1354.05	174.42	944.358	3591.58	1847.26	333.226	8618.05	581.169	52433	1699.9	3688.92	1163.28	528.855	6675.48	1538.79	1261.77	2452.35	38807.5	4479	233.791	8761.5	903.747	8752.78	7042.86	2573.95	4080.98	83407.2	5335.14	1233.32	7076.08	626.185	2335.42	61988.8	2567.37	4847.5	3045.9
Sample_0_N05	1	1118.18	1091.6	234.335	832.491	1133.64	527.251	1894.37	366.048	1706.03	286.069	4157.62	1192.96	1080.78	226.701	505.258	1118.68	1088.38	119.885	2387.24	353.658	10363.2	1089.81	1121.52	962.697	252.295	1861.63	548.91	436.492	1206.98	7637.36	2400.21	220.227	3396.11	505.244	2455.87	1915.27	1113.86	1435.17	40355	3141.3	794.367	2592.35	345.085	872.721	14472	976.942	1813.31	276.871
Sample_0_N06	1	586.482	2696.76	149.298	269.772	1014.09	442.13	6210.56	477.025	3161.41	524.343	13838.7	722.521	1257.82	125.399	726.622	2830.65	1162.24	285.243	3964.34	426.854	34527.4	863.514	1976.68	928.85	502.372	5281.25	864.766	685.162	1365.26	20999.8	2153.62	216.812	4980.41	549.988	5943.77	3073.39	1412.75	2787.74	33450.4	4506.75	827.23	2545.67	142.571	772.023	29950.3	1745.89	2757.13	1042.76
Sample_0_N07	1	459.027	2150.32	119.159	217.231	833.604	232.759	2084.21	523.11	3880.23	272.225	8270.03	843.244	964.269	296.289	703.941	1209.87	1634.01	313.48	5665.7	351.932	19243.7	1175.02	2130.49	691.17	347.791	2263.05	698.004	828.998	1601.33	10374.6	4104.61	194.658	5765.1	675.93	2706.68	3270.15	1563.91	2312.6	77159.5	7139.59	823.358	6028.72	562.009	1461.94	26065.7	1744.23	2543.26	628.111
Sample_0_N08	1	538.51	4487.69	397.513	276.132	1109.18	302.8	7170.13	736.592	3787.98	716.455	32596.8	973.827	1769.66	103.918	887.681	3254.17	1708.84	752.238	5470.47	789.5	60586.2	1678.52	6144.22	1304.7	378.648	6541.21	1153.43	1167.67	2300.37	28398.6	3567.19	282.205	11746.5	1096.73	9186.08	4614.81	2116.28	4032.88	71932.2	10134.9	1418.57	5762.45	686.933	1602.26	39759.1	4283.35	4711.81	559.393
Sample_0_N09	1	840.355	2979.97	181.222	244.078	1288.89	375.999	3005.16	772.452	3320.14	544.959	9096.17	1254.6	1606.82	425.809	1006.03	1662.35	1510.8	473.818	4761.63	583.059	23944	1740.73	2172.14	953.885	380.83	3330.17	621.302	942.216	1891.09	15033.9	4703.61	200.708	6649.25	811.449	4649.6	3313.75	1607.14	2544.13	69526.3	7095.61	1039.66	4929.43	525.654	1726.7	27200.9	1589.54	3151.69	584.401
Sample_0_N10	1	945.505	3950.41	267.418	351.426	1590.67	374.295	7974.53	705.112	3014.19	678.874	36412.4	1231.35	1991.37	114.678	856.298	3038.35	1138.16	431.616	4411.37	684.853	62219.5	1444.84	6253.63	1388.12	563.746	5629.45	1085.88	901.339	1939.48	24234.2	3019.97	276.122	11228.7	902.991	5316.26	3170.46	1564.41	3920.94	47590.9	8417.99	1305.74	4177.13	394.681	1385.42	30517.1	3853.62	4045.37	465.541
Sample_0_N11	1	64.0199	286.098	44.8455	76.4952	168.257	42.5429	576.587	105.607	468.743	39.2467	716.832	226.919	203.439	23.1729	116.75	273.488	260.119	62.4653	787.048	68.2416	3120.66	466.642	245.453	147.477	78.464	746.32	101.84	300.859	462.028	4513.82	1067.14	46.6706	1060.34	198.939	1131.46	899.339	432.707	416.162	20410.8	748.362	162.312	1038.66	163.47	524.245	7391.42	487.298	1049.74	199.264
Sample_0_N12	1	793.481	4253.72	310.213	373.353	1518.38	379.507	8130.64	710.409	3994.38	670.601	34585.9	1301.98	1826.25	179.299	852.756	3339.84	1209.19	446.95	5973.47	608.525	70408.4	1502.72	6271.49	1371.32	424.432	6344.19	1185.78	947.862	1976.27	31434.1	3538.24	302.91	12140	1055.12	7260.42	4642.7	1601	4389.02	60637.6	8959.89	1260.95	5216.79	685.448	1872.47	38656.5	3662.58	4503.71	1277.04
Sample_0_N13	1	764.069	1996.62	67.4331	249.756	861.586	382.781	3572.86	438.883	3712.82	448.26	2638.2	992.272	877.53	566.609	739.42	1523.71	1087.1	230.935	4788.05	391.746	11321.9	1830.11	889.146	575.157	340.265	3420.45	602.834	958.627	1422.32	16457.9	4038.99	164.701	3791.63	580.062	5465.61	3921.53	1503.98	1876.59	66457.9	6192.29	565.03	3686.41	394.223	1589.97	22837.7	879.558	3411.18	739.422
Sample_0_N14	1	696.443	1751.99	151.938	320.166	783.471	280.693	2737.56	462.098	2831.28	350.171	3899.91	1281.32	870.895	293.252	569.172	1401.7	828.611	178.084	3932.09	290.039	18520.1	2121.13	1404.23	693.819	415.594	2687.37	386.948	610.218	1349.7	19880.8	3443.22	195.189	5447.3	607.825	4272.07	3320.65	1351.99	2532.7	71833.9	6139.37	651.379	3704.52	448.671	1934.61	31033.3	823.185	2475.96	998.682
Sample_0_N15	1	682.767	2134.85	97.8422	306.509	814.441	357.856	4387.21	469.806	4212.27	421.308	2896.62	1147.57	1029.35	391.497	842.72	1873.63	1320.15	285.344	5642.64	383.97	11987.8	2059.56	940.621	813.398	412.934	3988.17	676.747	978.164	1548.87	18334.9	3768.87	202.527	4249.37	644.011	6603.99	4176.95	1761.68	2173.63	69666.6	7385.08	759.459	4383.21	521.92	1708.91	27564.7	1258.41	3330.02	1523.81
Sample_0_N16	1	812.522	2552.87	176.167	402.961	1119.38	462.662	3906.28	680.334	5697.04	510.691	4733.3	1548.03	1183.54	514.166	1049.1	2136.28	1424.94	260.838	7342.78	412.212	22828.3	3062.34	1627.47	899.584	626.512	4127.4	758.741	1152.05	1997.61	28206.7	5043.43	286.242	7254.84	822.1	6565.11	5977.82	2075.82	3830.34	103776	9915.31	859.147	5939.16	658.049	3129.93	47919.2	1327.84	3811.17	2273.62
Sample_0_N17	1	833.966	2628.74	112.304	300.429	1060.54	445.1	3641.38	680.488	5478.69	514.772	6304	1283.57	1190.38	531.549	983.56	1739.25	1706.37	379.623	7244.62	526.956	20390	2012.25	1746.44	777.744	393.569	3744.53	818.221	1185.48	2208.2	17989.3	5093.78	285.88	6486.18	759.576	5498.26	4439.38	1925.28	2897	88260	8312.49	845.957	6212.58	369.003	1958.08	30373.3	1694.34	4006.47	695.37
Sample_0_N18	1	292.013	731.152	93.9427	161.416	352.925	168.351	1195.81	203.664	983.755	225.097	1108.2	396.77	515.71	107.6	360.079	767.613	416.407	134.318	1166.99	140.103	4365.49	759.593	529.87	325.499	264.925	1348.16	114.019	258.723	536.837	5640.25	995.912	52.126	1662.35	258.695	2184.57	1448.65	536.284	736.112	18868.8	1897.76	312.099	1027.97	147.271	495.883	8645.13	367.673	802.967	799.238
Sample_0_N19	1	802.155	2475.27	143.278	341.669	1219.97	377.75	3502.15	551.161	4132.56	481.548	6709.23	1406.21	1289.36	448.605	712.935	1633.91	1208.67	295.054	5782.29	474.797	22166.8	1949.26	1905.4	910.682	370.719	3611.71	739.843	1055.42	1803.4	18731.4	4282.69	264.551	6762.84	740.041	6306.4	3871.4	1712.29	2806.86	71950.9	9292	727.494	5166.67	590.376	2039.29	26977.1	1424.41	3433.39	602.05
Sample_0_N20	1	807.406	2285.37	136.439	293.976	1322.55	402.021	3426.19	604.3	3084.58	534.29	10316.4	1419.26	1426.46	388.723	708.133	1704.21	864.31	223.54	4154.1	430.888	30645.8	1913.74	2552.94	866.103	404.557	3325.39	441.287	960.707	1815.75	20190.4	3315.71	217.126	7148.81	755.828	6576	3793.4	1487.86	3838.45	73745.5	7889.07	854.914	3913.67	488.414	1865.27	31725.7	1280.62	3001.26	287.003
Sample_0_N21	1	923.891	3169.02	103.636	326.693	1384.54	503.19	4737.4	643.916	3642.11	599.832	6625.34	1652.88	1529.69	599.663	1045	2290.48	1321.3	473.325	5154.49	572.338	24284.1	2387.25	2040.96	1089.41	479.433	5207.34	556.477	1137.38	1856.41	19731.2	4706.61	318.619	7508.84	889.564	7924.45	4772.25	1816.96	3024.9	78804.3	10729	721.49	4431.52	665.45	1936.16	24967.9	1460.73	4033.19	418.144
Sample_0_N22	1	890.431	3841.92	304.52	345.475	1983.6	360.209	4384.55	780.822	3601.06	512.176	22557.9	2991.74	2023.68	143.441	970.941	2578.39	1205.52	346.363	5404.9	750.324	57964.4	3103.18	5761.17	1483.2	528.511	4990.26	615.994	1451.35	2947.72	34493.1	5164.04	303.865	13672.2	1127.22	9327.37	5602.06	2354.78	6511.96	105431	12069.5	1211.73	6159.67	850.013	2962.05	49607.3	1976.7	4934.96	814.681
Sample_0_N23	0
Sample_0_N24	1	1119.11	5125.76	435.106	393.711	2302.03	402.112	7961.06	1094.58	2901.28	1155.14	22605.5	4151.49	2581.24	348.308	1258.2	3985.36	1322.27	692.644	4005.23	829.632	77085.5	4960.4	5720.81	2166.55	678.62	6297.64	634.113	1336.22	2547.07	58405.1	4480.96	401.581	15324.2	1576.13	6968.97	3698.58	2208.55	7244.54	74174.2	12625	1986.73	4302.16	681.917	1954.11	69316.8	1751.26	7056.21	666.285
Sample_0_O01	1	530.761	1759.79	410.055	914.756	554.913	867.809	525.051	630.675	1551.05	504.534	1700.65	372.234	667.561	442.293	634.793	458.505	362.853	282.974	966.667	250.587	2445.81	253.595	533.038	178.22	53.3885	248.129	410.988	152.97	348.824	972.264	539.494	204.942	562.168	188.344	352.909	381.284	204.649	435.191	7444.05	291.763	264.472	512.616	97.4107	151.415	1616.72	180.614	372.573	71.8082
Sample_0_O02	1	127.789	921.611	346.334	410.895	695.171	362.431	660.397	162.156	916.892	190.153	1814.98	543.147	324.931	192.586	307.447	483.177	362.653	121.806	1148.62	120.962	4894.8	224.819	505.356	209.425	63.0852	578.787	323.264	258.193	453.543	3772.45	659.564	69.9334	919.412	148.329	509.77	597.791	316.584	820.294	10447.1	718.671	282.241	863.921	99.0414	463.001	6107.87	310.177	860.841	171.226
Sample_0_O03	1	95.4038	289.844	95.7623	207.595	519.373	163.827	355.719	96.646	377.163	37.2304	748.671	383.411	200.246	60.8949	151.897	231.044	168.344	50.2196	518.964	41.5022	1633.05	117.367	230.9	84.9703	105.901	286.22	158.931	154.724	208.732	1586.94	334.364	49.7864	418.1	68.0935	264.959	247.6	121.644	360.22	3237.22	298.171	139.694	302.401	64.2648	219.827	2403.81	89.2699	321.439	90.8515
Sample_0_O04	0
Sample_0_O05	1	367.109	737.361	222.536	295.328	618.256	451.053	880.208	272.265	1698.42	139.974	1957.34	494.44	461.233	210.802	440.646	604.095	527.919	92.5548	2008.83	155.501	5122.45	535.702	577.96	404.933	124.969	739.308	407.112	334.531	513.047	6076.02	983.057	132.892	1273.22	155.743	639.85	846.884	332.348	1024.33	12523.3	841.782	310.362	1418.06	152.141	652.125	11155.5	324.5	1188.48	341.408
Sample_0_O06	1	351.002	584.225	214.751	341.401	780.671	356.495	823.224	236.063	1454.97	120.215	1169.46	584.5	405.923	167.552	384.285	493.382	452.527	131.421	1722.48	121.277	4668.29	371.621	254.834	255.038	110.148	660.372	424.337	369.12	395.62	4954.27	948.243	80.8335	848.858	123.093	658.089	788.198	319.109	876.173	10790.2	631.88	181.54	987.046	33.5581	467.264	8072.56	218.53	789.985	285.219
Sample_0_O07	1	247.872	606.786	171.009	353.071	958.36	236.823	1067.43	311.029	1894.87	142.714	2463.38	671.347	528.15	198.198	389.466	553.808	610.834	171.746	2256.09	199.443	4797.1	467.81	815.729	336.375	257.141	962.125	482.103	429.947	510.847	5819.99	1202.04	76.5174	1454.74	157.811	773.204	982.931	417.291	921.384	13632.2	842.628	257.475	1534.37	138.233	603.983	10857.8	369.993	1119.23	676.241
Sample_0_O08	1	378.785	672.789	158.23	403.987	956.683	304.541	1361.23	304.203	1776.75	144.611	1323.15	749.473	540.544	197.037	261.032	693.102	583.816	158.091	1968.02	227.826	5481.35	508.904	246.826	317.3	193.622	938.807	488.943	480.394	542.455	6120.04	1190.75	126.882	1130.77	102.354	890.036	961.468	472.613	951.851	15208.2	882.183	285.39	1181.2	152.532	576.615	10500.4	326.117	1023.56	483.418
Sample_0_O09	1	825.181	1130.48	520.204	376.862	573.202	3545.19	593.878	447.793	1506.48	1851.35	2006.77	290.502	517.589	666.603	1354.39	1434.87	2301.59	1745.17	1983.07	1532.03	3249.55	498.818	1066.89	498.667	29.3772	533.445	651.242	706.148	958.369	2789.19	1131.59	335.225	1015.33	733.009	614.134	560.801	243.611	603.415	5953.02	1003.09	254.506	1066.62	555.92	426.807	3271.63	184.248	733.09	112.801
Sample_0_O10	1	691.438	2839.78	183.887	352.63	1194.15	392.467	7474.81	716.136	5280	528.186	5127.66	1393.59	1207.71	491.441	1092.53	3931.22	1680.52	304.028	6718.12	549.331	30658.3	2339.17	1346.71	900.023	603.266	6368.28	944.715	1018.6	1962.99	37449.1	4573.21	353.156	6180.87	736.181	10763.3	4693.96	2213.94	3237.41	84976	5211.12	908.365	5434.97	404.393	1681.33	50169.3	1177.17	4086.66	2330.45
Sample_0_O11	1	171.433	108.05	87.0514	162.5	448.463	92.3871	323.986	101.484	344.943	65.0576	620.803	230.907	269.528	59.6656	113.024	168.007	131.13	54.207	477.019	146.645	1417.38	176.427	177.916	86.6884	43.7199	251.919	143.589	173.048	148.592	962.955	279.641	42.7738	366.503	71.6857	182.766	228.234	134.16	271.954	2349.95	222.986	117.331	289.85	73.8515	233.976	1244.06	123.159	302.153	117.161
Sample_0_O12	1	226.316	623.989	194.235	342.777	772.168	155.953	1156.15	267.822	1798.62	210.28	2085.31	787.094	353.172	141.405	227.484	514.608	414.478	89.2892	2013.39	145.857	7746.17	469.416	415.91	162.603	99.5763	762.302	404.749	345.92	401.824	4686.7	1196.75	102.339	1460.56	162.883	983.732	849.604	362.766	1068.48	15867	790.322	221.057	1226.61	239.929	610.278	7739.75	383.511	886.928	346.851
Sample_0_O13	1	328.105	239.247	94.165	354.459	734.583	156.042	365.77	157.977	1199.63	104.655	1050.34	463.84	369.628	219.795	167.253	236.683	423.812	105.403	1590.16	145.558	2636.28	246.025	298.813	68.2088	58.3349	377.381	265.483	262.365	335.127	1941.18	812.994	76.0852	736.258	124.776	364.045	490.298	266.279	529.095	7919.33	402.101	127.723	974.534	190.121	659.324	3492.43	261.748	560.132	255.469
Sample_0_O14	1	1640.01	624.764	743.006	1205.83	717.487	181.36	1023.64	437.002	3234.25	592.042	3664.69	1300.17	313.345	568.482	258.533	654.547	735.91	135.169	3348.86	159.69	10663.4	632.294	676.861	313.036	139.555	864.297	584.104	652.552	655.191	5807.16	1556.29	96.5169	2226.35	212.352	1313.21	1390.18	598.159	1577.21	24868.3	907.634	323.005	2361.51	385.962	638.505	11460.5	802.688	1073.11	526.896
Sample_0_O15	1	427.63	539.925	157.12	380.073	900.273	202.629	905.693	244.601	1632.69	153.371	1376.74	581.177	396.451	181.838	256.315	442.907	447.59	93.8616	2113.29	232.697	4094.66	398.04	379.2	258.756	115.014	670.938	346.769	550.57	477.379	3543.33	1263.77	86.5056	1019.33	155.097	608.965	823.327	353.91	755.454	14214.4	684.608	237.751	1137.38	185.551	803.694	6536.82	318.148	919.816	417.109
Sample_0_O16	1	647.688	914.692	306.087	493.129	1228.25	308.45	2085.66	540.442	3734.77	340.435	5359.49	1116.32	848.694	288.366	412.977	928.286	879.163	258.816	4439.91	340.863	22579.1	834.831	912.302	432.281	217.043	1488.73	879.998	481.044	846.479	14312.6	2263.1	145.784	3272.67	349.419	1684.74	1648.51	608.862	2543.58	42014.1	1869.44	653.625	2983.79	333.513	1381.88	25493.3	1155.03	2252.14	606.992
Sample_0_O17	1	612.257	413.339	145.103	419.935	795.822	297.162	836.899	258.231	1781.15	143.101	805.481	467.102	417.376	272.693	276.728	503.735	465.547	119.082	2116.46	266.178	2446.77	320.944	259.89	192.902	197.27	620.615	318.856	469.181	466.715	2495.94	1127.93	123.506	822.745	118.525	728.828	1103.34	405.574	587.918	13610.4	574.748	136.262	1038.01	98.392	714.335	5537.88	244.345	685.088	568.052
Sample_0_O18	1	1088.52	3187.15	246.845	470.307	1854.48	454.995	6785.15	906.653	6424.78	551.386	29329.7	2188.67	2177.83	431.67	978.766	3093.42	1817.16	422.473	9021.79	683.08	58242.3	2642.56	6232.54	1709.97	527.295	5134.62	770.215	1238.83	2634.41	26020.2	6506.19	344.853	12339.7	1131.74	9453.44	4628.33	2303.06	6899.17	160436	8945.98	2546.19	7139.17	332.902	1719.11	42178	3099.88	7735.8	2319.4
Sample_0_O19	1	943.759	5208.11	190.979	460.74	1134.01	631.711	9981.75	1023.43	7564.18	885.123	8199.44	1265.9	1616.59	531.563	1672.81	5184.57	2189.9	356.505	9783.25	905.18	30092.4	2616.21	2761.32	1317.29	938.67	9230.96	1214.36	1774.53	3269.87	36118.8	7626.45	370.56	9089.06	1130.87	15287.6	9559.04	3593.32	4899.97	162442	8642.97	1756.11	9270.05	522.004	2290.02	75152.5	2519.85	8619.45	3871.86
Sample_0_O20	1	1289.77	3598.08	223.665	422.485	1994.97	556.879	7685.52	935.798	4804.36	659.949	29991.6	2211.95	2549.54	327.367	1210.1	3307.19	1544.61	398.277	7408.85	746.705	58331.7	2538.38	6158.71	1886.61	686.248	5594.64	575.533	1284.79	2790.16	25830	5847.98	342.813	12307.6	1132.81	10091.6	4407.04	2285.94	6342.28	147493	8937.74	2336.03	6206.26	382.815	2221.14	37156.2	2851.15	7263.65	906.485
Sample_0_O21	1	1332.59	3921.18	249.429	550.606	1573.41	629.096	8087.59	994.887	3940.5	835.329	11403.4	1531.05	2113.56	638.34	923.33	3215.76	1445.7	355.77	5355.6	748.601	38749	2078.14	2967.48	1487.27	793.231	5839.78	782.579	1121.32	2013.04	31944.8	5132.12	369.574	8679.29	1068.12	5889.97	4577.09	2266.14	4710.63	98897.9	7956.27	2063.14	5666.91	58.2195	1177.68	49765.9	2126.07	6752.49	1161.96
Sample_0_O22	1	1144	2718.92	229.881	421.132	1743.3	487.662	5904.9	830.17	5096.26	526.207	23186.6	1892.24	2079.31	400.317	898.271	2657.59	1388.04	328.459	7168.07	572.381	46581.8	2163.87	4896.48	1581.21	483.356	4389.56	716.001	1070.24	2223.43	21075.7	5361.02	293.954	10034.9	989.286	8143.25	3835.75	1913.18	5587.35	129765	7405.04	2192.85	5689.83	236.259	1734.73	33702.8	2484.74	6451.98	1092.97
Sample_0_O23	1	952.067	4673.17	359.002	489.142	1532.14	399.247	9948.06	909.552	5747.18	880.535	21989	1792.65	1935.98	221.76	949.096	3759.77	1474.79	509.922	7902.93	747.171	64307.3	2256.88	5170.91	1702.42	552.659	7256.93	1195.6	1657.9	3203.64	42754.4	6261.41	310.183	12903.5	1265.78	8681.44	5325.98	2848.75	7234.36	127509	10949.9	2456.09	7565.84	786.248	3588.19	63282.6	3260.82	9766.43	1068.72
Sample_0_O24	1	26.1953	48.1433	21.8369	46.1959	56.8918	88.4447	41.648	4.57192	67.2622	25.372	145.382	52.8211	70.7494	16.3116	29.6559	11.4396	27.0153	40.1322	75.5223	51.2328	278.202	54.385	59.8499	40.2863	19.0564	87.3207	18.4033	34.3946	40.5269	130.777	104.126	27.3564	75.7395	17.4887	89.716	79.8781	38.8489	77.5123	997.324	40.769	23.2539	88.2649	36.3168	125.183	272.548	36.6185	67.4884	38.5863
Analyte Background Area	Calibrated	H3N3	H5N2	H3N3F1	H4N3	H3N4	H3N3L1	H6N2	H4N3F1	H3N3E1	H5N3	H3N4F1	H4N4	H3N5	H3N3F1L1	H4N3L1	H7N2	H3N3F1E1	H5N3F1	H4N3E1	H6N3	H4N4F1	H5N4	H3N5F1	H4N5	H5N3L1	H8N2	H4N3F1E1	H4N4L1	H5N3E1	H5N4F1	H4N4E1	H6N4	H4N5F1	H5N5	H9N2	H5N4L1	H6N3E1	H4N4F1E1	H5N4E1	H5N5F1	H4N5E1	H5N4F1L1	H6N4L1	H4N7	H5N4F1E1	H4N5F1E1	H5N5E1	H5N4L2
	[M+Na]+	1136.4	1257.42	1282.45	1298.45	1339.48	1409.48	1419.48	1444.51	1455.52	1460.5	1485.53	1501.53	1542.56	1555.54	1571.53	1581.53	1601.58	1606.56	1617.58	1622.55	1647.59	1663.58	1688.61	1704.61	1733.59	1743.58	1763.63	1774.61	1779.63	1809.64	1820.66	1825.63	1850.67	1866.66	1905.63	1936.67	1941.68	1966.71	1982.71	2012.72	2023.73	2082.72	2098.72	2110.77	2128.77	2169.79	2185.79	2209.75
Sample_0_A01	1	2623.73	2335.51	2281.96	2282.73	2800.55	3234.55	2976.3	2660.01	2516.79	2506.01	2465.17	2484.33	2803.01	3117.19	3165.2	3169.2	2970.97	2969.45	2837.19	2825.92	2660.01	2452.13	2451.54	2441.26	2609.37	2693.78	2863.96	2771.57	2763.47	2679.3	2517.11	2495.58	2402.33	2312.91	2412.25	2477.81	2481.9	2501.3	2505.06	2359.4	2332.26	2266.53	2346.54	2346.38	2701.91	2807.51	2808.38	3297.75
Sample_0_A02	0
Sample_0_A03	1	2522.87	2146.11	2090.76	2101	2631.01	3100.81	2838.24	2496.6	2339	2264.43	2264.56	2256.96	2625.08	2991.32	3072.32	3027.78	2815.94	2822.76	2638.52	2603.58	2419.09	2254.11	2241.6	2239.43	2452.11	2479.32	2710.81	2615.55	2614.99	2497.54	2316.39	2329.19	2176.85	2107.74	2219.22	2264.76	2301.1	2355.87	2349.32	2156.54	2132.55	2072.08	2105.28	2105.77	2444.98	2514.81	2532.74	2860.06
Sample_0_A04	1	2357.44	2088.21	2034.83	2026.08	2516.11	2999.45	2789.07	2481.86	2314.46	2247.32	2238.65	2237.95	2551.38	2906.82	2966.68	2954.55	2791.14	2792.56	2648.53	2607.33	2424.7	2242.68	2214.8	2226.07	2418.07	2456.03	2686.37	2593.57	2594.25	2545.67	2350.95	2337.01	2196.97	2126.84	2200.27	2269.61	2288.13	2337.27	2340.29	2181.1	2187.92	2140.18	2098.2	2098.28	2514.88	2598.29	2577.98	2959.55
Sample_0_A05	1	2473.35	2334.13	2239.33	2239.99	2762.97	3488.45	3228.68	2836.76	2625.84	2546.14	2473.06	2472.81	2833.94	3251.86	3343.38	3357.45	3199	3192.03	3073.94	2991.87	2756.93	2543.02	2489.43	2487.24	2686.02	2727.84	3026.86	2930.74	2938.78	2883.1	2687.69	2663.67	2477.46	2410.22	2460.73	2502.45	2502.45	2601.79	2642.35	2524.56	2496.46	2375.88	2351.44	2351.5	2656.82	2764.15	2823.65	3216.23
Sample_0_A06	1	2407.19	2206.2	2134.62	2137.77	2644.87	3239.38	2988.2	2650.65	2486.58	2407.77	2372.79	2369.19	2721.85	3064.51	3181.32	3170.23	2993.73	3003.82	2856	2826.31	2614.91	2424.88	2385.31	2376.9	2608.01	2640.13	2900.69	2788.68	2788.68	2765.11	2548.14	2560.51	2393.11	2322.5	2418.12	2460.27	2497.84	2559.8	2554.66	2435.53	2406.69	2346.94	2333.22	2333.42	2851.29	2944.91	2910.41	3443.24
Sample_0_A07	1	2513.92	2285.11	2271.07	2285.66	2824.75	3325.58	3066.99	2784.76	2634.59	2590.87	2585.2	2582.3	2938.69	3343.86	3381.15	3352.76	3154.57	3143.71	3004.11	3007.4	2840.2	2633.03	2609.23	2614.51	2851.55	2880.76	3128.93	3022.48	3002.39	2911.6	2713.24	2711.38	2597.72	2518.26	2638.74	2718	2739.89	2811	2804.57	2629.88	2591.36	2568.01	2605.22	2605.96	3192.13	3221.49	3229.43	3962.24
Sample_0_A08	1	248.723	281.336	292.584	300.378	314.164	337.898	339.11	349.239	350.974	350.401	358.203	360.524	363.438	369.787	369.718	369.926	369.977	370.132	375.091	377.054	376.434	374.761	372.308	370.774	369.653	371.793	380.492	370.447	370.447	378.385	373.456	375.944	364.216	362.448	365.832	358.754	358.754	359.477	358.89	350.071	350.282	351.709	352.372	351.529	391.092	389.049	375.01	407.824
Sample_0_A09	1	3285.84	2667.17	2726.27	2864.67	3603.8	3535.09	3271.72	3024.74	2988.82	2986.86	2968.83	3112.57	3574.02	3716.36	3632.11	3566.25	3332.49	3332.08	3151.39	3149.89	3084.2	2987.52	3027.83	3050.21	3204.66	3239.26	3301.57	3230.26	3155.46	3023.32	2891.18	2882.32	2898.65	2800.89	2923.16	2946.26	2954.76	2907.69	2882.95	2707.82	2692.96	2684.89	2780.52	2772.69	3176.89	3205.15	3087.74	3471.15
Sample_0_A10	1	2513.16	2248.25	2295.37	2390.01	2582.69	2465.56	2402.64	2358.22	2358.98	2348.22	2325.75	2368.32	2426.41	2435.86	2370.51	2345.47	2272.25	2273.09	2255.87	2250.33	2201.48	2149.61	2148.7	2149.35	2111.38	2115.33	2088.86	2052.4	2035.02	1978.76	1945.51	1935.14	1878.37	1868.18	1831.99	1808.74	1790.62	1761.6	1748.49	1676.18	1701.02	1602.52	1585.24	1585.45	1663.46	1594.26	1591.27	1609
Sample_0_A11	1	2423.12	2118.73	2095.37	2144.53	2504.23	2682.33	2492.66	2302.31	2225.77	2214.87	2220.14	2254.31	2453.31	2666.11	2631.46	2623.75	2443.85	2442.92	2356.48	2331.41	2228.93	2106.26	2124.95	2124.8	2240.53	2267.46	2344.69	2265.62	2244.44	2157.21	2037.6	2031.51	1973.5	1929.39	1992.81	2017.94	2015.28	2002.27	1991.83	1854.24	1843.89	1836.78	1832.97	1833.07	2119.57	2135.41	2043.9	2323.2
Sample_0_A12	1	1928.16	2100.78	1870.84	1862.97	2503.1	4268.53	3945.05	3321.05	2650.3	2623.21	2403.29	2402.85	3013.13	3747.25	3895.85	4197.26	4333.57	4333.27	4104.97	4113.91	3649.74	3132.86	2821.21	2826.28	3199.49	3357.71	4154.82	4169.22	4157.9	4286.93	4029.4	4018.26	3850.21	3407.84	3530.09	3625.69	3782.06	3989.86	4052.85	4049.03	4003.72	3740.45	4003.9	3990.85	5214.84	5832.22	5725.45	7518.77
Sample_0_A13	1	2059.18	1838.05	1755.01	1759.04	2090.95	2485.1	2292.44	2062.15	1941.29	1893.53	1899.79	1904.6	2150.77	2394.67	2447.49	2478.54	2347.3	2341.26	2262.26	2221.64	2128.14	1974.71	1926.44	1933.15	2119.35	2187.09	2387.05	2306.86	2292.99	2228.2	2093.3	2081.03	2000.26	1933.57	2079.17	2105.06	2139.34	2174.97	2174.42	2063.95	2033.59	2096.19	2160.47	2160.32	2735.91	2999.58	2900.19	3861.77
Sample_0_A14	1	1558.22	1711.49	1547.35	1529.29	1943.21	3094.51	2903.16	2641.22	2181.11	2145.21	2002.09	2008.38	2412.32	2997.4	3119.48	3235.04	3310.99	3312.33	3186.56	3186.85	3107.33	2678.19	2431.87	2429.87	2812.72	2860.21	3548.51	3549.1	3406.03	3426.49	3241.95	3266.44	3163.67	2926.73	3145.08	3226.06	3243.04	3434.12	3438.31	3392.5	3392.4	3470.91	3518.65	3517.82	4915.24	5791.94	5562.08	7875.74
Sample_0_A15	1	1587.47	1865.6	1622.44	1598.5	2035.59	3404.17	3204.84	2888.86	2322.36	2221.15	2010.71	2009.5	2388.78	2909.35	3109.82	3336.32	3412.36	3410.69	3336.87	3274.46	2935.18	2576.95	2343.39	2347.92	2611.92	2806.33	3438.81	3440.21	3437.12	3303.9	3200.98	3199.84	2951.56	2754.42	2836.3	2872.46	2848.29	3154.27	3264.04	3251.9	3280.24	3204.46	3163.68	3163.37	3935.23	4998.11	4788.88	5745.97
Sample_0_A16	1	1678.81	1928.82	1693.88	1674.2	2179.97	3645.93	3478.67	3233.17	2501.12	2412.18	2230.55	2225.44	2639.55	3303.25	3472.09	3688.44	3748.6	3747.38	3648.17	3645.14	3325.47	2892.46	2615.42	2615.46	3007.71	3117.2	3895.28	3903.28	3863.01	3741.32	3618.35	3638.02	3426.72	3160.17	3285.56	3403.21	3418.26	3582.16	3815.97	3744.33	3746.73	3603.81	3606.04	3605.08	4721.43	5752.74	5520.45	6701.39
Sample_0_A17	1	1507.34	1677.22	1498.32	1484.6	1908.25	3000.5	2815.53	2590.76	2096.78	2013.25	1895.87	1889.2	2268.96	2758.07	2899.44	3038.77	3098.43	3108.45	3020.38	2979.53	2770.73	2429.56	2265.88	2275.9	2559.44	2706.21	3275.82	3274.76	3209.73	3121.93	3014.31	2997.22	2824.52	2685.19	2890.7	2937.06	3000.73	3097.3	3211.73	3189.69	3146.86	3304.22	3358.6	3357.86	4440.5	5447.98	5182.34	7311.73
Sample_0_A18	1	1380.2	1583.04	1430.62	1405.41	1781.19	2876.64	2738.12	2575.87	2080.08	2001.52	1868.58	1877.59	2189.06	2653.33	2811.27	2937.56	3000.65	2999.2	2944.83	2943.37	2718.45	2405.81	2193.08	2192.39	2497.79	2601.05	3186.83	3187.66	3136.89	3038.43	2973.27	2955.58	2815.33	2658.62	2760.22	2827.93	2827.93	2978.84	3148.85	3172.02	3129.76	3144.75	3092.33	3100.68	4114.51	5174.96	4941.97	5827.56
Sample_0_A19	1	1843.45	1918.06	1762.82	1737.43	2181.61	3061.08	2868.56	2535.61	2247.27	2142.77	2054.02	2055.02	2381.14	2834.88	2935.69	3025.91	3016.75	3020.81	2902.57	2846.73	2631.78	2348.84	2210.53	2209.36	2446.44	2546.55	2954.16	2948.42	2893.6	2838.93	2687.08	2693.87	2538.64	2404.74	2470.56	2556.26	2585.43	2663.05	2733.13	2612.67	2597.73	2566.16	2542.68	2542.07	3220.38	3559.21	3424.88	4293.22
Sample_0_A20	1	1351.78	1549.86	1415.82	1389.99	1770.61	2795.8	2669.58	2524.3	2054.73	1983.02	1860.05	1868.89	2199.46	2697.13	2806.34	2933.68	2996.92	2988.43	2928.85	2926.12	2749.02	2427.98	2240.22	2246.45	2540.91	2647.1	3230.88	3230.71	3171.99	3043.93	2984.77	2984.11	2883.49	2724.28	2861.24	2942.42	2932.63	3081.01	3225.13	3190.75	3228.07	3293.89	3288.97	3287.77	4337.15	5380.08	5169.47	6387.31
Sample_0_A21	1	1699.47	2082.72	1786.4	1752.32	2255.55	3941.71	3738.75	3433.64	2631.67	2522.78	2274.16	2285.6	2701.15	3406.14	3496.87	3820.17	3917.6	3917.7	3788.79	3790.29	3373.68	2950.71	2618.97	2611.67	2936.19	3094.96	3827.38	3798.94	3798.94	3783.5	3622.31	3602.85	3320.96	3129.03	3072.9	3209.25	3229.12	3427.64	3604.06	3609.09	3571.55	3324.22	3250.02	3258.8	4092.79	4758.62	4638.79	5729.58
Sample_0_A22	1	1431.37	1668.05	1514.13	1486.77	1905.55	3055.23	2944.7	2777.87	2257.89	2180.82	2022.74	2019.23	2366.49	2899.31	3050.86	3173.79	3248.52	3245.27	3220.03	3227.88	2976.15	2647.89	2391.93	2397.97	2736.48	2821.39	3448.65	3446.18	3405.75	3325.34	3212.94	3194.24	3060.32	2924	2951.17	3076.8	3085.19	3214.68	3396.76	3411.81	3384.32	3268.11	3218.15	3217.3	4132.28	4842.54	4688.26	5626.85
Sample_0_A23	1	1607.95	1963.1	1681.94	1656.77	2113.35	3624.33	3466.94	3165.68	2508.15	2411.61	2173.57	2177.47	2560.27	3174.57	3333.45	3599.91	3734.92	3732.47	3639.8	3638.43	3381.44	2893.1	2575.75	2581.03	2908.62	3048.93	3742.39	3740.01	3740.69	3663.71	3507.39	3526.44	3232.99	3053.89	3102.79	3184.48	3184.48	3381.44	3530.9	3570.2	3522.5	3401.19	3413.07	3412.15	4241.81	5123.33	4979.59	6645.99
Sample_0_A24	1	2136.42	2279.97	2045.96	2048.44	2912.08	5146.93	4696.47	3696.42	2963.83	2890.88	2678.27	2692.91	3444.94	4264.96	4473.55	4923.88	5147.13	5145.88	4778.66	4718.28	3904.38	3357.68	3143.27	3124.73	3561.89	3821.14	4640.22	4709.66	4709.82	4795.73	4454.64	4476.76	4043.53	3586.38	3670.43	3815.91	3942.35	4202.11	4423.58	4299.14	4259.99	3682.59	3898.92	3898.64	4551.84	5145.22	5148.1	6174.19
Sample_0_E01	1	1890.53	1841.51	1808.73	1808.67	2228.91	2767.25	2596.3	2336.85	2198.77	2170.98	2117.99	2122.21	2413	2758.95	2829.6	2842.38	2693.31	2684.07	2595.49	2586.5	2426.67	2249.54	2169.7	2169.27	2358.9	2385	2600.75	2553.97	2546.88	2469.29	2313.83	2299.11	2165.51	2110	2178.56	2206.75	2218.97	2277	2286.79	2134.18	2160.11	2072.88	2078.8	2085.06	2491.09	2531.47	2577.01	2995.51
Sample_0_E02	1	1793.87	1718.96	1674.37	1673.21	2088.02	2570.61	2381.58	2144.57	2019.6	1963.35	1945.57	1940.97	2217.97	2545.15	2598.48	2606.42	2469.57	2470.63	2384.08	2345.4	2200.91	2030.8	1999.78	1992.53	2177.54	2200.88	2395.68	2314.71	2321.03	2246.36	2102.51	2086.13	1975.91	1904.07	1974.58	1998.54	2043.02	2084.86	2077.42	1969.59	1947.43	1912.21	1906.68	1906.88	2231.44	2322.24	2316.03	2755.6
Sample_0_E03	1	1947.54	1902.38	1853.9	1848.1	2278.04	2877.3	2690.51	2406.24	2250.13	2199.59	2152.87	2159.88	2443.08	2823.18	2876.22	2909.88	2762.76	2755.4	2687.92	2627.31	2485.81	2264.33	2212.36	2193.57	2361.55	2405.12	2670.59	2612.14	2604.05	2520.01	2354.22	2368.39	2223.39	2139.68	2210.81	2233.06	2276.02	2311.93	2355.92	2212.09	2212.3	2140.44	2120.13	2120.77	2508.62	2551.61	2677.41	3155.66
Sample_0_E04	1	2078.73	2126.16	1976.46	1976.83	2529.99	3530.13	3241.43	2773.93	2518.87	2428.85	2328.67	2333.44	2740.73	3122.89	3309.88	3406.49	3295.69	3295.06	3097.77	3096.75	2793.61	2504.21	2394.27	2407.6	2590.12	2692.03	3017.79	3010.25	3009.83	2919.18	2755.18	2740	2508.98	2399.82	2428.15	2453.51	2506.86	2603.65	2651.19	2517.84	2554.64	2350.17	2393.69	2393.09	2810.1	2980.75	2925.63	3427.37
Sample_0_E05	1	1605.35	1622.32	1593.95	1601.42	1767.12	2014.13	1927.42	1805.35	1732.83	1723.28	1685.73	1686.02	1749.28	1898.31	1910.79	1917.08	1848.27	1852.64	1812.78	1804.88	1729.37	1616.81	1578.68	1579.25	1597.17	1598.4	1698.99	1649.31	1649.31	1617.26	1538.29	1546.23	1461.4	1424.14	1423.67	1417.84	1409.89	1439.38	1436.5	1362.7	1378.3	1299.81	1284.24	1288.35	1400.97	1400.56	1401.57	1563.65
Sample_0_E06	0
Sample_0_E07	1	1714.18	1651.11	1635.9	1660.08	1831.96	2000.42	1911.17	1800.37	1758.63	1735.57	1725.52	1742.09	1816.1	1925.15	1913.62	1919.08	1835.14	1837.7	1783.92	1757.36	1705.72	1608.63	1594.97	1598.56	1620.12	1629.07	1693.15	1632.57	1632.45	1595.39	1522.37	1526.6	1439.8	1417.22	1419.15	1417.25	1419.5	1421.81	1421.12	1344.59	1330.03	1290.51	1287.68	1287.34	1391.47	1410.71	1385.52	1543.05
Sample_0_E08	1	2327.62	2186.65	2172.99	2208.11	2616.46	2972.03	2775.06	2573.49	2474.46	2423.68	2414.19	2426.41	2699.23	2954.25	2959.6	2974.08	2790.42	2798.74	2701.73	2668.03	2539.3	2411.58	2356.86	2350.37	2528.92	2553.91	2688.49	2613.38	2605.46	2521.41	2389.55	2383.16	2265.97	2209.97	2253.82	2294.12	2294.12	2329.83	2335.16	2176.8	2182.72	2162.94	2102.21	2108.64	2469.47	2499.73	2532.37	2736.77
Sample_0_E09	1	2041.81	1891	1891.09	1933.11	2182.75	2303.88	2171.34	2053.83	1988.34	2000.78	1993.61	2031.02	2130.52	2224.42	2211.63	2198.27	2093.37	2088.28	2046.41	2005.27	1934.62	1842.1	1826.09	1822.11	1872.68	1871.37	1912.47	1857.16	1853.22	1786.05	1715.21	1704.94	1647.05	1617.16	1621.16	1612.48	1607.85	1595.81	1585.12	1506.84	1506.57	1452.95	1456.91	1456.76	1578.56	1576.3	1520.06	1676.24
Sample_0_E10	1	1858.97	1729.52	1646.71	1646.97	1890.58	2290.53	2145.89	1925.45	1797.48	1771.68	1749.81	1754.58	1941.24	2143.81	2198.76	2245.81	2166.88	2172.51	2058.23	2058.8	1953.19	1813.46	1751.8	1755.85	1870.28	1922.09	2094.04	2084.57	2039.03	2027.37	1925.82	1909.5	1862.51	1763.03	1847.87	1908	1891.11	1948.09	1948.52	1846.95	1869.06	1843.17	1911.7	1911.47	2459.3	2598.84	2431.88	3093.16
Sample_0_E11	1	1344.03	1527.99	1417.94	1401.13	1705.26	2676.74	2549.46	2257.78	1973.03	1966.8	1844.33	1842.95	2058.14	2563.93	2606.77	2696.59	2778.84	2781.38	2714.96	2713.07	2672.41	2360.33	2124.9	2125.04	2357.44	2384.64	2954.42	2950.06	2866.62	2829.76	2750.11	2735.92	2755.26	2501.14	2683.09	2758.63	2778.77	2979.44	3044.85	2916.37	2926.55	2953.85	3124.83	3124.46	4427.54	4727.1	4715.17	6899.99
Sample_0_E12	1	1333.37	1560.04	1387.14	1365.48	1709.63	2773.28	2627.15	2496.9	1984.05	1900.29	1756.37	1751.92	2078.47	2452.39	2615.71	2773.79	2839.15	2838.03	2806.15	2806.16	2557.66	2277.55	2083.09	2077.59	2322.05	2413.76	2994.45	2986.19	2910.93	2875.2	2827.96	2834.67	2665.24	2479.23	2545.17	2617.79	2617.79	2858.3	2929.66	2929.18	2920.59	2918.47	2861.8	2861.61	3762.16	4769.2	4465.7	5217.23
Sample_0_E13	1	1201.94	1428.46	1277	1261.05	1586.23	2723.94	2562.28	2223.07	1816.74	1811.32	1674.69	1682.16	1940.68	2345.77	2441.73	2643.47	2739.85	2746.34	2631.43	2650.24	2454.57	2095.87	1933.14	1931.5	2087.96	2165.18	2635.48	2634.54	2634.54	2660.66	2541.47	2532.92	2476.38	2212.18	2311.81	2325.13	2404.89	2502.73	2645.54	2672.35	2649.03	2558.69	2722.21	2722.21	3351.35	3987.96	3882.03	5245.25
Sample_0_E14	1	1253.25	1415.68	1282.87	1275.35	1436.32	2014.89	1950.9	1796.25	1620.1	1571.55	1470.39	1472.3	1589.07	1769.07	1839.8	1920.79	1956.89	1956.88	1928.55	1924.56	1818.11	1662.13	1553.6	1562.05	1618.52	1649.18	1837.76	1851.79	1856.69	1849.4	1810.42	1799.9	1721.22	1641.88	1643.89	1648.73	1650.28	1710.67	1732.5	1718.95	1734.52	1658.97	1659.62	1659.8	1894.07	2019.72	1998.24	2375.61
Sample_0_E15	1	1156.1	1414.49	1241.61	1217.62	1530.2	2602.77	2474.75	2252.97	1824.27	1829.18	1657.85	1653.66	1901.39	2258.98	2404.06	2549.76	2642.22	2640.96	2601.36	2600.61	2420.45	2117.65	1923.96	1918.4	2077.97	2164.11	2648.27	2648.11	2648.29	2610.97	2526.41	2538.96	2485.44	2243.6	2315.57	2346.81	2377.36	2542.38	2669.59	2734.16	2696.65	2649.53	2697.62	2698.13	3342.52	4380.51	4143.11	5191.26
Sample_0_E16	1	1351.84	1623.58	1414.41	1383.05	1749.39	2976.7	2826.17	2588.01	2074.06	1983.82	1791.74	1786.69	2129.2	2577.65	2732.16	2922.39	3024.3	3014.24	2945.78	2950.41	2649.77	2322.84	2082.51	2076.75	2344.8	2420.85	3003.24	3003.2	2998.44	2950.31	2850.62	2863.5	2696.64	2521.98	2501.43	2598.1	2605.23	2844.66	2888.04	2937.19	2914.79	2785.45	2728.96	2736.64	3495.93	4178.79	4027.13	4865.15
Sample_0_E17	1	1243.57	1462.54	1294.88	1272.45	1616.4	2630.12	2484.34	2341.23	1869.4	1803.94	1640.95	1643.72	1963.22	2333.68	2496.62	2628.92	2693.49	2693.27	2644.24	2642.69	2427.7	2141.54	1964.94	1955.12	2169.18	2261.87	2766.43	2766.06	2726.67	2728.4	2632.3	2619	2501.84	2346.87	2412.11	2473.49	2481.28	2598.93	2746.74	2752.14	2757.47	2750.35	2725.56	2724.69	3564.45	4577.71	4338.43	5391.77
Sample_0_E18	1	3247.05	2230.28	2511.51	2753.11	3570.9	2962.07	2829.57	2800.49	2890.93	2916.79	2964.13	3322.54	3745.61	3738.59	3504.17	3373.52	3178.26	3178.71	3089.45	3104.61	3093.41	3307.74	3526.2	3536.28	3648.81	3646.55	3605.74	3569.65	3395.6	3298.27	3207.17	3192.54	3381.98	3374.35	3628.2	3556.26	3494.62	3426.55	3434.13	3280.97	3262.6	3441.01	3643.95	3644.38	3926.15	4072.27	4033.11	4552.84
Sample_0_E19	1	1248.92	1407.76	1267.16	1253.07	1599.38	2548.79	2378.82	2212.77	1772.19	1694.46	1585.71	1581.33	1908.11	2244.58	2407.56	2524.8	2555.97	2554.39	2474.48	2452.64	2223.2	1979.39	1841.62	1847.26	2015.94	2137.68	2549.91	2558.62	2548.87	2531.03	2405.8	2392.78	2276.38	2145.88	2206.87	2248.97	2272.45	2365.79	2499.24	2528.45	2501.36	2461.78	2438.15	2445.39	3039.55	3844.35	3693.44	4543.27
Sample_0_E20	1	1329.74	1597.27	1398.35	1373.27	1719.69	2882.2	2745.46	2520.74	2011.65	1937.72	1768.16	1768.65	2081.81	2534.61	2668.36	2843.21	2897.05	2895.46	2815.04	2836.16	2570.31	2255.66	2025.3	2024.81	2272.94	2349.27	2876.21	2876.06	2849.59	2862.17	2731.78	2725.05	2540.78	2409.34	2397.93	2470.11	2510.69	2628.46	2726.82	2754.11	2730.64	2573.8	2577.82	2577.65	3294.9	3918.02	3810.68	4839.84
Sample_0_E21	1	1707.98	1721.87	1608.88	1628.85	2325.24	3613.75	3257.33	2596.8	2187.22	2144.13	2060.36	2061.39	2694.28	3051.11	3352.43	3602.68	3664.26	3650.5	3331.14	3268.64	2688.56	2408.32	2364.24	2359.59	2628.49	2827.13	3280.1	3348.55	3353.9	3347.3	3154.75	3113.46	2756.66	2524.8	2574.07	2745.05	2824.29	3055.41	3186.41	3070.56	2995.55	2682.27	2694.32	2695.34	3049.32	3436.32	3435.58	3797.36
Sample_0_E22	1	1172.9	1343.91	1213.87	1188.44	1498.76	2368.7	2262.56	2119.18	1723.74	1646.88	1531.13	1530.78	1798.34	2129.34	2277.99	2396.22	2421.99	2421.78	2386.26	2372.01	2166.22	1935.24	1789.77	1777.15	1988.76	2071.76	2489.19	2482.87	2468.41	2417.21	2341.83	2352.43	2204.91	2089.53	2101.97	2116	2121.98	2328.23	2386.86	2396.78	2397.34	2336.03	2323.11	2322.64	2987.67	3693.94	3555.88	4170.16
Sample_0_E23	1	1299	1502.99	1313.71	1309.87	1749.16	3142.54	2877.96	2419.51	1902.37	1838.71	1676.1	1677.11	2094.88	2510.62	2683.45	2923.58	3050.7	3048.44	2920.43	2889.54	2475.41	2136.74	1937.95	1937.49	2160.61	2290.25	2820.01	2826.07	2826.07	2891.72	2735.1	2720.95	2498.33	2274.62	2287.7	2335.72	2448.2	2516.43	2699.89	2735.98	2708.85	2471.11	2506.62	2507.27	3004.69	3560.35	3515.94	4389.96
Sample_0_E24	1	323.573	375.027	382.486	397.621	423.072	476.582	480.833	487.906	486.596	486.627	498.154	509.733	516.095	535.01	536.835	537.846	538.408	540.36	548.407	548.306	549.869	550.557	547.626	545.01	549.28	549.791	578.665	568.409	557.745	563.311	566.802	564.709	565.554	555.864	570.096	570.242	564.876	577.4	574.268	556.647	562.996	589.442	604.041	604.235	698.42	709.748	705.874	838.059
Sample_0_J01	1	2353.06	1693.04	1967.1	2107.08	2435.28	2051.57	2031.06	2037.36	2061.97	2106.53	2205.89	2348.09	2369.91	2265.05	2179.08	2136.91	2052.06	2050.56	2038.73	2032.08	2049.48	2138.68	2166.71	2193.97	2129.71	2118.58	1982.66	1976.42	1939.71	1895.26	1895.57	1895.91	1927.91	1907.14	1908.5	1810.78	1803.83	1745.66	1733.25	1697.66	1692.63	1677.3	1676.41	1676.3	1668.9	1630.03	1626.17	1668.13
Sample_0_J02	1	2281.7	1736.19	1947.12	2076.68	2469.81	2178.79	2133.24	2128.9	2135.45	2166.24	2207.33	2332.03	2522.5	2434.13	2367.57	2288.43	2185.43	2184.8	2181.35	2159.02	2148.46	2201.54	2239.05	2253.49	2267.17	2277.26	2149.95	2120.98	2078.63	2022.19	2011.46	2021.3	1995.03	2014.18	2024.45	1951.51	1938.58	1883.06	1868.93	1789.97	1800.93	1785.01	1794.71	1794.53	1836.94	1775.17	1766.61	1829.16
Sample_0_J03	1	1397.99	1234.1	1370.58	1429	1505.05	1422.3	1431.53	1465.44	1477.7	1494.76	1511.74	1541.88	1516.87	1499.83	1455.4	1451.72	1404.56	1404.43	1425	1440.71	1427.05	1444.54	1442.63	1421.43	1384.32	1379.45	1328.18	1335.18	1315.68	1302.39	1296.15	1303.24	1271.36	1271.59	1231.48	1184.24	1187.59	1167.89	1165.17	1122.17	1125.08	1078.56	1068.78	1068.76	1077.74	1047.69	1047.29	1054.5
Sample_0_J04	1	1751.82	1500.08	1524.67	1629.73	2043.62	1990.35	1869.24	1774.34	1756.43	1761.68	1765.23	1856.22	2146.78	2193.7	2152.66	2101.89	1979.87	1980.08	1876.04	1876.43	1833.54	1778.09	1806.74	1826.17	1923.95	1943.4	1959.07	1902.22	1885.33	1773.35	1715.87	1710.08	1706.17	1645.58	1724.81	1719.3	1701.44	1660.41	1646.33	1536.54	1550.33	1534.45	1579.28	1583.02	1684.25	1686.78	1660.84	1823.93
Sample_0_J05	1	1364.94	1320.52	1305.36	1327.85	1520.18	1631.99	1556.04	1475.07	1447.92	1452.49	1443.92	1465.64	1563.94	1641.52	1634.86	1628.44	1553.44	1547.79	1495.25	1492.3	1445.99	1384.77	1370.61	1378.64	1415.68	1424.55	1463.79	1411.93	1405.76	1359.01	1295.51	1284.17	1256.29	1224.91	1233.91	1222.02	1222.92	1210.7	1210.9	1120.92	1133.87	1099.04	1098.63	1098	1204.27	1211.22	1163.05	1283.38
Sample_0_J06	1	2359.59	1873.13	1892.2	2039.78	2845.47	2664.16	2519.5	2369.54	2302.36	2291.72	2311.36	2513.42	3006.14	3176.72	3083.3	2970.75	2834.17	2833.01	2644.55	2643.46	2618.96	2542.22	2604.12	2605.79	2839.6	2864.17	2924.74	2896.06	2825.9	2652.97	2546.42	2567.65	2545.58	2503.58	2728.48	2759.59	2742.2	2687.42	2687.73	2479.89	2474.51	2509.9	2686.05	2775.06	3041.29	3136.75	3128.43	3662.97
Sample_0_J07	1	2892.74	2310.17	2303.36	2486.61	3654.06	3434.13	3192.51	2905.3	2850.2	2807.17	2854.85	3155.53	3897.12	4069.13	3988.84	3787.86	3550.28	3537.63	3289.97	3284.26	3197.97	3086.3	3226.01	3282.39	3598.12	3672.71	3682.58	3614.86	3527.91	3223.46	3130.26	3114.68	3064.47	3031.07	3208.56	3363.85	3372.09	3294.57	3236.61	3004.79	3003.98	2996.55	3081.1	3138.9	3423.2	3372.25	3374.74	3596.82
Sample_0_J08	1	2989.62	2421.86	2452.69	2666.83	3873.28	3476.32	3306.53	3074.52	3073.38	3048.11	3116.31	3395.91	4181.76	4294.41	4158.59	3955.08	3714.31	3702.85	3494.9	3519.13	3469.35	3449.53	3595.23	3656.61	3960.01	4014.69	3936.22	3864.48	3754.77	3529.99	3442.4	3468.67	3520.27	3467.33	3704.38	3783.3	3758.05	3647.6	3609.88	3396.06	3375.9	3518.41	3573.96	3659.16	3900.32	3939.8	3916.11	4212.25
Sample_0_J09	1	1411.8	1447.83	1401.94	1398.25	1855.28	2628.78	2446.59	2171.81	1852.34	1824.57	1757.75	1762.62	2165.32	2503.54	2646.24	2713.96	2735.45	2726.68	2546.4	2546.43	2337.36	2114.2	1993.85	1998.33	2212.63	2297.2	2705.25	2696.95	2659.26	2608.52	2442.97	2441.91	2346.97	2159.68	2322.98	2357.02	2394.27	2519.03	2565.55	2467.93	2433.09	2371.87	2535.72	2535.37	3153.55	3647.98	3534.66	4458.57
Sample_0_J10	0
Sample_0_J11	1	1204.44	1292.81	1227.08	1222.28	1576.68	2300.45	2175.37	1963.9	1677.53	1645.03	1574.91	1571.2	1876.5	2205	2321.6	2392.62	2449.86	2442.36	2331.86	2332.5	2189.74	1940.94	1837.41	1827.95	2019.36	2077.08	2505.82	2504.97	2473.33	2416.83	2303.33	2313.5	2244.58	2062.45	2248.97	2252.48	2312.38	2409.66	2499.02	2431.72	2411.99	2477.04	2619.52	2619.22	3307.02	3954.87	3825.4	4961.29
Sample_0_J12	1	1146.04	1321	1213.37	1199.55	1492.31	2302.46	2162.9	1966.79	1688.56	1615.89	1503.07	1506.97	1761.44	2055.75	2171.71	2291.17	2336.01	2335.5	2248.61	2247.75	2106.4	1859.97	1708.09	1704.55	1860.54	1932.92	2336.64	2336.72	2294.51	2274.34	2179.22	2190.56	2073.03	1944.97	2026.46	2047.68	2100.64	2193.09	2215.88	2200.24	2232.03	2189.34	2272.53	2272.24	3007.04	3370.87	3300.65	4337.35
Sample_0_J13	1	1274.49	1464.46	1332.42	1322.19	1660.86	2644.44	2459.02	2205.85	1852.12	1802.59	1673.22	1673.62	1957.92	2306.93	2455.43	2613.26	2691.58	2692.01	2631.52	2593.22	2416.38	2105.51	1947.64	1947.18	2134.73	2222.93	2713.72	2712.55	2678.22	2690.04	2556.46	2543.12	2443.34	2253.92	2451.15	2460.79	2509.55	2629.43	2745.79	2682.09	2679.38	2774.19	2924.71	2925.4	3803.94	4591.21	4334.09	6026.38
Sample_0_J14	1	1163.94	1318.99	1223.87	1216.39	1508.45	2280.69	2143.94	1943.3	1661.32	1616.26	1515.68	1519.51	1781.82	2062.57	2184.85	2301.89	2310.71	2309.86	2236.48	2235.93	2067.68	1841.94	1709.36	1706.22	1864.74	1941.65	2323.8	2324.51	2292.04	2288.09	2171.65	2183.22	2068.94	1957.93	2041.18	2067.26	2132.95	2217.54	2253.43	2224.05	2248.61	2253.27	2330.21	2323.27	3081.95	3483.24	3420.54	4505.13
Sample_0_J15	1	1238.48	1438.58	1307.74	1294.33	1642.45	2636.46	2465.56	2209.54	1854.24	1786.09	1673.27	1676.29	1960.48	2348.81	2463.27	2594.24	2665.35	2665.05	2568.09	2568.35	2352.34	2082.46	1911.95	1904.89	2113.1	2197.79	2686.85	2686.1	2643.25	2664.35	2519.69	2504.31	2441.71	2245.95	2372.8	2432.78	2483.2	2597.97	2688.72	2628.94	2637.11	2598.14	2659.37	2659.51	3472.83	4069.15	3883.24	5100.1
Sample_0_J16	1	1217.45	1352.84	1247.08	1237.84	1578.68	2410.12	2249.01	2034.2	1702.53	1649.59	1558.26	1553.58	1865.2	2157.44	2290.22	2410.63	2434.43	2433.23	2323.55	2324.96	2112.07	1889.03	1787.75	1777.3	1938.99	2030.99	2430.79	2430.35	2396.05	2359.28	2244.63	2255.4	2152.8	2013.82	2102.85	2142.59	2201.86	2306.55	2346.68	2327.52	2300.71	2283.33	2373.68	2374.5	3017.54	3457.13	3409.27	4535.74
Sample_0_J17	1	231.577	269.042	278.923	286.757	308.37	335.857	340.277	353.774	353.64	353.582	361.144	367.369	373.745	387.647	385.537	387.383	385.559	386.112	393.395	395.47	395.602	394.47	395.132	395.353	391.65	393.225	403.514	397.734	394.556	397.214	398.155	396.795	396.556	391.275	398.159	389.636	390.521	394.561	397.893	389.035	385.703	397.984	400.574	400.422	442.531	440.74	437.022	479.076
Sample_0_J18	1	1402.11	1533.71	1401.76	1395.15	1799.93	2745.57	2535.11	2263.05	1878.96	1811.86	1731.27	1735.14	2085.17	2457.05	2547.9	2702.5	2698.8	2704.33	2592.11	2541.81	2287.27	2066.96	1916.95	1920.96	2120.12	2203.75	2635.25	2636.39	2596.26	2596.75	2440.9	2459.59	2303.66	2172.16	2226.27	2270.96	2344.85	2464.21	2499.96	2436.65	2472.82	2315.12	2356.79	2356.62	2990.91	3287.42	3248.24	3838.92
Sample_0_J19	1	271.136	310.488	322.109	327.511	352.015	377.063	383.869	395.134	398.556	398.744	406.957	413.413	414.142	428.693	428.883	427.491	427.415	425.085	434.726	434.56	438.07	434.977	436.172	436.114	431.203	431.266	440.09	435.734	430.454	433.65	434.342	436.818	436.568	425.025	432.217	426.754	424.976	431.958	436.058	423.819	418.012	419.827	428.018	427.795	455.532	464.296	456.968	491.203
Sample_0_J20	1	1382.42	1484.42	1379.64	1384.16	1820.84	2807.67	2616.27	2241.38	1887.49	1845.77	1747.82	1748.28	2158.68	2509.62	2660.27	2824.58	2880.47	2880.25	2721.98	2729.43	2425.95	2143.77	2007.81	2021.64	2205.96	2308.77	2823.31	2820.79	2820.79	2809.3	2615.27	2628.14	2438.92	2293.97	2407.4	2473.49	2532.07	2709.81	2751.47	2682.9	2699.16	2624.7	2805.89	2805.96	3433.83	3979.28	3991.85	5001
Sample_0_J21	1	186.475	219.841	227.244	233.52	249.289	269.647	276.426	286.202	287.701	287.848	293.771	300.13	301.66	308.076	306.61	307.077	304.574	304.518	312.945	310.244	308.922	308.651	312.049	310.228	303.428	303.984	309.733	305.351	303.803	306.006	304.915	303.375	300.108	297.353	295.643	289.695	289.695	288.735	289.628	280.387	278.794	274.999	274.111	274.175	283.213	273.367	270.112	274.947
Sample_0_J22	1	1268.61	1420.63	1297.14	1288.13	1675.16	2686.62	2477.09	2177.14	1809.63	1764.78	1651.34	1645.98	2002.38	2395.45	2519.06	2676.35	2754.85	2754.35	2581.45	2580.93	2385.85	2085.02	1946.8	1945.53	2150.28	2247.84	2737.58	2736.78	2732.59	2730.66	2555.21	2534.11	2483.99	2274.09	2423.66	2454	2521.92	2677.29	2716.86	2659.51	2691.47	2644.81	2822.26	2821.55	3649.16	4282.44	4131.68	5466.37
Sample_0_J23	1	1185.84	1327.05	1224.16	1214.32	1561.52	2441.85	2280.7	2059.43	1712.99	1654.07	1568.91	1573.26	1909.41	2306.14	2390.72	2528.95	2559.51	2559.39	2436.49	2436.03	2236.04	2015.8	1868.68	1867.66	2067.38	2154.12	2590.41	2597.25	2578.69	2588.72	2458.71	2471.27	2415.13	2218.94	2323.18	2372.42	2442.82	2601.48	2594.38	2598	2590.57	2548.77	2679.12	2678.96	3468.92	4041.98	3861.8	4989.1
Sample_0_J24	1	1460.77	1646.7	1488.82	1476.35	1927.67	3083.28	2876.49	2506.48	2074.99	2001.34	1876.96	1871.98	2271.42	2741.43	2836.59	3051.35	3088.49	3088.28	2961.45	2945.56	2650.56	2325.17	2149.07	2154.34	2407.84	2496.62	3010.16	3016.66	3016.21	3018.51	2826.41	2818.12	2719.22	2489.96	2605.99	2667.71	2746.72	2829.57	2997.41	2925.88	2918.57	2780.48	2868.64	2869.81	3621.67	4227.75	4066.73	5255.03
Sample_0_K01	0
Sample_0_K02	1	1216.73	1080.92	1164.03	1238.19	1329.57	1254.34	1281.81	1269.6	1281.65	1303.63	1349.65	1358.66	1358.04	1325.87	1311.21	1308.38	1286.8	1282.23	1298.12	1294.98	1282.34	1302.97	1279.21	1268.61	1228.56	1227.79	1199.35	1197.84	1186.84	1168.24	1165.09	1168.65	1144.53	1127.68	1091.59	1046.87	1046.36	1033.76	1029.67	990.734	1005.76	946.461	929.446	929.664	926.885	913.363	902.539	905.89
Sample_0_K03	1	3320.48	2300.48	2735.37	2954.73	3219.47	2605.2	2596.34	2657.01	2744.79	2824.26	3034.68	3142.01	3009.1	2832.63	2723.64	2673.07	2636.02	2628.96	2643.77	2655.72	2699.49	2835.66	2873.26	2861.31	2696.39	2675.06	2515.67	2502.02	2463.26	2457.02	2456.97	2455.26	2529.66	2512.35	2433.7	2291.08	2271.66	2221.85	2217.36	2180.09	2180.35	2180.98	2170.8	2170.68	2153.22	2135.71	2144.24	2263.62
Sample_0_K04	1	1332.26	1204.14	1212.32	1279.49	1744.94	2021.2	1893.1	1693.79	1572.52	1576.82	1546.99	1624.58	2032.33	2301.01	2323.98	2299.33	2238.61	2239.16	2040.41	2041.43	1988.53	1840.2	1816.15	1815.07	2002.29	2084.47	2259.69	2267.06	2217.07	2111.05	1977.24	1986.88	1904.21	1849.52	2048.37	2053.13	2096.03	2083	2082.51	1941.06	1963.96	2009.95	2169.84	2186.06	2667.03	2804.16	2812.63	3510.42
Sample_0_K05	1	1020.57	1096.14	1069.64	1084.87	1422.43	1933.74	1829.5	1637.16	1460.88	1445.55	1396.14	1418.81	1707.85	1985.62	2044.08	2085.46	2084.54	2078.89	1959.97	1944.96	1864	1695.31	1607.1	1606.63	1772.39	1816.63	2079.76	2084.14	2076.08	2020.86	1888.75	1897.02	1883.32	1740.35	1846.09	1866.78	1924.08	1953.02	1974.83	1869.69	1880.49	1857.05	1969.88	1969.98	2397.23	2573.71	2501.24	3063.21
Sample_0_K06	1	1514.01	1362.32	1374.68	1432.23	2032.03	2320.08	2136.45	1939.33	1759.48	1759.74	1731.46	1830.31	2317.66	2571.25	2617.27	2602.23	2501.24	2500.85	2290.1	2288.62	2162.26	2013.05	2022.3	2016.79	2230.69	2326.82	2526.6	2520.54	2466.46	2307.69	2168	2179.24	2052.02	2010.38	2184.5	2223.8	2249.72	2289.27	2289.89	2136.4	2111.16	2142.16	2254.42	2267.85	2636.87	2803.9	2814.55	3292.35
Sample_0_K07	1	1513.53	1380.28	1358.68	1411.3	2019.23	2441.68	2257.82	1968.8	1768.34	1764.61	1727.7	1797.92	2298.82	2558.96	2618.18	2654.87	2545.14	2544.16	2341.19	2340.74	2111.75	1962.22	1972.07	1966.76	2178.01	2257.81	2508.21	2507.67	2471.67	2326.01	2179.87	2196.04	2050.68	1963.73	2070.83	2139.97	2172.2	2263.81	2248.47	2097.14	2100.32	1950.62	2055.66	2092.11	2324.32	2465.21	2473.88	2717.71
Sample_0_K08	1	1457.06	1420.82	1373.09	1397.49	1985.69	2802.27	2565.69	2158.79	1836.33	1823.08	1750.95	1776.51	2306.17	2669.3	2784.58	2924.95	2882.53	2880.47	2610.36	2599.67	2264.47	2061.15	1981.82	1992.56	2218.56	2341.67	2724.28	2722.81	2723.09	2594.68	2423.08	2404.28	2238.61	2082.77	2212.95	2263.53	2343.79	2455.63	2487.85	2368.04	2341.18	2135.96	2283.97	2292.25	2655.52	2922.31	2913.83	3398.65
Sample_0_K09	1	1996.33	2078.34	2003.64	2017.83	2774.32	3840.91	3520.95	2975.97	2683.23	2635.87	2505.09	2530.67	3146.15	3629.01	3806.86	3902.88	3866.08	3874.06	3580.32	3582.05	3252.28	2940.87	2827.95	2840.29	3147.43	3269.74	3773.67	3745.69	3702.44	3570.32	3324.72	3349.42	3121.53	2947.83	3160.3	3147.27	3247.9	3399.59	3411.51	3221.78	3212.87	3017.39	3163.21	3162.4	3566.76	3860.6	3781.65	4371.3
Sample_0_K10	1	1182.19	1229.85	1188.14	1183.88	1477.59	2048.62	1906.03	1721.2	1508.33	1486.52	1434.88	1439.47	1666.99	1934.97	1972.56	2052.79	2029.02	2028	1906.34	1906.55	1769.74	1617.39	1542.58	1550.86	1672.36	1722.7	1965.25	1967.05	1936.26	1904.86	1765.92	1779.4	1712.08	1605.28	1671.41	1680.1	1724.32	1786.9	1795.36	1721.6	1737.76	1662.44	1735.59	1740.19	2117.02	2340.4	2230.3	2779.35
Sample_0_K11	1	1381.25	1584.65	1444.76	1429.32	1871.31	3029.49	2807.35	2432.55	2025.43	1968.16	1811.16	1809.28	2180.69	2542.2	2731.14	2917.41	2979.1	2980.97	2816.32	2810.57	2464.13	2197.74	2022.88	2017.15	2224.96	2319.71	2813.38	2812.87	2812.87	2781.25	2608.34	2586.9	2467.03	2213.69	2290.19	2326.36	2344.53	2516.89	2661.88	2600.84	2600.17	2334.51	2417.01	2423.22	2824.32	3309.54	3295.84	3791.71
Sample_0_K12	1	1243.12	1343.37	1270.7	1258.37	1610.04	2381.65	2228.31	1977.49	1701.76	1653.33	1577.24	1576.03	1882.73	2203.69	2291.24	2399.7	2415.1	2413.42	2251.19	2269.03	2077.95	1857.41	1747.62	1752.24	1918.47	1996.86	2357.44	2355.51	2333.27	2299.92	2137.81	2120.28	2053.93	1888.35	1959.43	1999.07	2042.65	2154.28	2200.91	2143.86	2132.54	2021.17	2098.58	2104.33	2575.59	3022.67	2904.55	3686.23
Sample_0_K13	1	1260.4	1356.53	1276.1	1265.77	1677.39	2558.98	2355.95	2057.76	1720.69	1686.94	1613.26	1612.21	1963.68	2311.36	2426.89	2551.14	2588.1	2594.54	2426.55	2427.22	2173.47	1944.54	1837.39	1841.41	2030.39	2108.78	2499.07	2505.38	2497.22	2481.55	2330.4	2330.15	2234.82	2064.26	2140.49	2195.3	2256.88	2377.37	2418.58	2382.6	2349.14	2197.19	2341.42	2342.12	2913.21	3207.12	3194.17	3906.27
Sample_0_K14	0
Sample_0_K15	1	1057.13	1131.7	1082.97	1080.38	1401.1	2068.59	1913.95	1739.77	1473.86	1432.28	1377.36	1374.47	1671.85	1935.98	2059.19	2141.25	2145.84	2145.15	2033.07	2027.43	1837.75	1676.39	1598.81	1601.93	1785.55	1833.95	2167.04	2166.54	2147.37	2116.06	1986.06	1979.06	1936.57	1788.63	1910.35	1935.8	1946.61	2097.54	2114.1	2071.7	2073.21	2021.58	2102.11	2101.91	2645.75	3106.14	3010.62	3480.81
Sample_0_K16	1	1220.06	1290.52	1231.06	1227.06	1605.78	2383.4	2189.56	1946.5	1621.98	1594.81	1535.34	1534.42	1862.47	2197.61	2276.61	2419.99	2390.89	2390.85	2213.26	2230.36	2001.11	1804.49	1701.8	1706.24	1896.24	1984.52	2318.97	2319.78	2312.53	2266.28	2105.35	2087.92	2023.09	1868.01	1950.01	2012.83	2036.87	2120.85	2199.49	2104.18	2092.82	1971.49	2034.71	2034.53	2504.56	2813.75	2733.96	3301.84
Sample_0_K17	1	394.309	436.183	437.108	458.614	510.084	570.972	566.277	552.576	552.791	552.42	559.581	573.963	604.142	630.766	635.903	631.314	629.186	629.14	625.895	626.343	622.115	612.225	610.356	608.588	621.835	621.953	662.988	648.919	636.47	648.251	625.497	630.789	631.531	616.615	654.261	647.63	644.115	654.366	658.541	622.15	629.93	664.015	699.919	699.807	863.182	880.726	841.148	1002.87
Sample_0_K18	1	1282.87	1333.33	1279.37	1278.04	1679.77	2476.75	2288.9	1997.63	1692.93	1651.73	1590.15	1592.33	1947.12	2280.31	2373.18	2505.56	2475.19	2474.63	2317.94	2314.63	2059.17	1867.89	1789.02	1789.15	1974.6	2081.4	2445.11	2444.98	2404.28	2374.8	2211.53	2200.05	2098.61	1957.6	2055.26	2117.27	2140.96	2231.09	2307.17	2221.71	2228.23	2126.02	2204.1	2198.2	2660.7	2996.24	2955.15	3522.03
Sample_0_K19	1	1292.78	1434.24	1334.53	1328.14	1716.84	2599.3	2422.41	2107.19	1781.83	1752.89	1654.01	1654.91	1999.15	2267.08	2436.86	2561.82	2603.63	2602.7	2432.41	2432.17	2159.76	1949.62	1833.76	1840.21	2010.8	2090.42	2478.55	2478.78	2478.37	2470.21	2348.78	2334.95	2217.93	2022.8	2082.56	2157.73	2163.63	2342.17	2370.86	2317.19	2296.8	2109.42	2195.12	2201.53	2583.18	2901.31	2844.45	3253.57
Sample_0_K20	1	1223.28	1395.74	1307.05	1306.6	1779.72	2755.84	2570.45	2158.74	1823.07	1790.16	1698.05	1687.22	2130.74	2467.42	2641.04	2809.75	2862.23	2854.67	2627.22	2595.14	2272.55	2065.08	1989.96	1977.46	2178.35	2296.44	2675.16	2691.24	2697.68	2667.67	2519.38	2531.14	2311.32	2178.24	2253.26	2300.07	2356.02	2456	2556.44	2457.25	2429.91	2270.63	2311.44	2311.9	2556.84	2764.08	2750.78	3060.43
Sample_0_K21	1	626.869	686.7	676.006	678.736	767.934	926.972	907.074	845.089	817.974	816.466	803.428	804.712	861.123	925.355	940.384	948.488	951.048	951.823	936.647	938.942	912.31	872.414	846.307	843.469	874.107	876.259	942.732	942.652	924.77	922.251	904.197	899.373	887.161	846.415	880.845	877.978	883.678	899.491	897.257	870.864	863.77	874.271	897.355	897.396	996.294	1041.65	1016.28	1189.16
Sample_0_K22	1	1191.88	1309.72	1225.85	1227.36	1580.9	2421.25	2237.46	1970.49	1663.03	1631.89	1557.14	1559.73	1847.87	2179.96	2261.02	2398.54	2436.81	2436.54	2287.95	2285.91	2094.74	1854.12	1746.19	1739.74	1918.07	1989.16	2371.59	2364.01	2364.01	2352.49	2196.84	2196.56	2152.27	1965.05	2053.85	2124.77	2153.44	2221.95	2320.36	2246.64	2240.76	2153.68	2321.74	2328.34	2885.58	3275.71	3180.36	4132.17
Sample_0_K23	1	1142.95	1273.17	1196.32	1186.63	1524.84	2302.57	2168.67	1915.68	1633.08	1604.74	1526.28	1533.19	1824.1	2124.43	2232.97	2322.39	2356.85	2350.43	2229.53	2229.12	2040.55	1823.79	1708.53	1708.74	1895.11	1965.63	2310.57	2309.03	2307.49	2277.14	2141.39	2128.85	2098.32	1911.83	1946.41	2026.2	2019.24	2172.13	2214.6	2163.05	2169.37	2022.39	2126.16	2126.3	2650.61	3029.41	3008.92	3567.11
Sample_0_K24	1	1179.69	1317.52	1226.82	1225.13	1586.17	2462.96	2294.02	2065.75	1708.31	1679.47	1608.66	1608.96	1914.35	2328.34	2369.29	2495.88	2523.12	2522.37	2366.22	2366.73	2197.1	1953.37	1821.95	1812.91	2046.05	2111.79	2500.95	2506.86	2501.06	2468.88	2335.32	2333.8	2254.41	2094.22	2175.85	2259.89	2285.08	2331.69	2436.52	2366	2353.45	2282.55	2358.47	2358.74	2923.8	3290.73	3214.47	4060.79
Sample_0_L01	1	236.634	273.136	289.946	305.171	325.401	351.921	361.16	366.517	371.258	373.786	390.157	391.103	397.666	404.689	395.776	395.483	394.969	394.932	400.667	400.906	401.677	402.517	406.673	405.393	396.427	400.04	395.937	393.327	390.301	385.202	387.56	386.673	384.617	375.809	378.81	365.495	364.536	364.284	359.736	350.19	352.175	348.694	346.606	345.545	364.637	348.244	343.496	362.965
Sample_0_L02	1	135.834	172.164	181.299	188.925	203.837	227.628	231.233	242.856	243.752	243.962	250.315	254.489	257.267	263.413	264.222	262.921	262.763	264.293	269.47	269.683	267.024	265.855	267.842	264.929	261.26	261.838	262.028	259.324	259.324	258.434	259.908	258.203	251.334	251.399	251.212	243.221	242.732	243.014	241.521	234.345	231.58	230.016	230.056	230.141	232.318	226.14	224.599	227.757
Sample_0_L03	1	1373.68	1122.42	1184.17	1274.93	1544.9	1414.68	1362.04	1324.52	1326.81	1330.89	1348.23	1420.58	1586.71	1564.76	1524.91	1462.42	1403.93	1407.81	1343.61	1338.69	1324.51	1325.1	1338.04	1354.26	1398.19	1397.93	1341.47	1306.39	1293.51	1226.27	1208.21	1198.37	1174.72	1174.83	1195.72	1159.78	1159.69	1121.22	1089.31	1043.87	1038.89	1016.09	1022.16	1022.49	1022.9	990.409	972.767	986.182
Sample_0_L04	1	1067.17	1011.21	1019.13	1071.9	1410.21	1623.18	1531.29	1416.15	1316.07	1318.83	1304.21	1372.92	1674.74	1872.3	1867.2	1868.47	1796.48	1797.5	1676.78	1676	1647.74	1548.41	1547.29	1551.01	1688.37	1740.99	1889.45	1889.2	1842.8	1734.7	1623.28	1632.12	1588.75	1553.29	1700.23	1693.74	1707.95	1723.35	1723.59	1628.52	1614.82	1690.2	1839.35	1839.46	2162.06	2392.2	2360.93	2944.38
Sample_0_L05	1	171.637	210.527	218.414	224.934	241.93	266.927	273.004	281.277	284.116	284.456	292.418	296.842	300.493	307.883	310.165	310.594	309.725	309.595	315.196	314.536	315.859	313.51	315.905	314.824	310.912	311.808	317.092	310.279	308.185	310.54	312.768	309.237	305.239	302.39	303.333	296.366	296.935	297.224	298.4	286.685	290.945	288.626	289.963	289.91	304.572	306.222	302.562	324.853
Sample_0_L06	1	736.951	850.274	822.332	813.18	993.381	1395.09	1334.16	1269.03	1122.81	1093.71	1058.46	1052.42	1216.39	1384.85	1449.68	1471.32	1497.97	1498.84	1450.74	1449.84	1369.09	1258.46	1183.07	1182.5	1280.55	1320.93	1494.62	1493.63	1493.63	1449.61	1376.41	1383.51	1323.45	1251.6	1297.28	1318.47	1329.37	1363.42	1396.1	1362.5	1351.28	1344.14	1355.29	1355.58	1661.35	1948.32	1884.03	2247.14
Sample_0_L07	1	1168.29	1387.69	1297.72	1314.78	1876.22	2735.96	2464.53	2045.94	1841.42	1830.05	1765.35	1778.2	2278.84	2587.6	2856.22	3011.23	2869.1	2844.29	2603.51	2556.03	2204.81	2041.3	2027.52	2028.89	2268.37	2406.26	2793.81	2786.2	2815.68	2581.75	2426.87	2407.95	2141.01	2021.33	2102.5	2258.43	2274.97	2498.14	2500.41	2302.76	2223.32	2021.1	2025.93	2085.05	2200.55	2456.53	2423.46	2519.34
Sample_0_L08	1	177.674	217.348	227.721	234.701	252.29	282.417	286.159	294.589	296.261	297.301	307.355	311.728	318.4	323.308	323.726	322.966	322.782	324.39	329.589	329.818	328.659	329.487	332.073	330.218	326.626	326.902	331.697	329.051	325.136	325.433	329.678	327.422	320.338	318.253	321.677	313.388	313.388	315.978	317.221	306.721	302.895	307.69	304.958	305.01	319.886	317.823	318.265	330.793
Sample_0_L09	1	898.551	1033.48	977.601	963.003	1195.42	1764.9	1670.06	1489.67	1302.39	1269	1199.75	1203.66	1412.83	1576.09	1695.82	1747.96	1773.84	1773.27	1688.77	1688.67	1533.76	1391.14	1308.2	1308.17	1397.08	1440.81	1659.5	1659.49	1659.49	1664.2	1561.88	1548.68	1481.59	1368.39	1393.44	1416.23	1422.26	1485.48	1540.21	1515.81	1502.75	1428.56	1446.32	1446	1669.03	1942.22	1877.88	2232
Sample_0_L10	1	802.965	910.312	870.868	860.051	1024.7	1440	1368.24	1309.92	1143.15	1110.75	1069.29	1071.64	1199.95	1375.36	1413.77	1462.6	1477.68	1478.06	1429.19	1431.25	1348	1227.95	1166.37	1163.13	1235.31	1284.94	1444.74	1444.28	1440.23	1423.69	1349.66	1356.25	1301.09	1240.99	1287.26	1295.89	1317.34	1350.26	1379.4	1360.42	1374.39	1357.67	1380.52	1380.17	1716.97	1932.36	1873.86	2419.04
Sample_0_L11	1	1090.8	1238.47	1115.49	1112.68	1441.09	2392.31	2228.6	1847.34	1546.32	1512.3	1396.55	1399.99	1678.76	1949.75	2076.98	2254.18	2337.49	2338.44	2187.87	2186.63	1900.89	1681.1	1540.72	1539.72	1672.33	1756.14	2092.54	2087.83	2087.83	2137.38	2011.87	2001.14	1856.87	1687.71	1688.8	1732.12	1754.55	1872.56	1928.24	1915.01	1925.36	1746.69	1778.17	1778.52	2104.25	2378.36	2342.3	2841.37
Sample_0_L12	1	906.008	1071.07	991.005	976.348	1167.66	1722.7	1647.3	1510.44	1307.84	1276.84	1193.11	1195.41	1338.66	1523.21	1595.48	1669.35	1694.66	1693.16	1638.08	1635.46	1509.16	1370.17	1269.01	1269.7	1354.68	1395.06	1583.08	1582.55	1582.35	1597.52	1526.75	1523.59	1429.44	1375.6	1369.93	1384.65	1391.65	1433.73	1492.22	1451.41	1459.45	1391.77	1375.14	1375.26	1667.84	1837.74	1812.87	2187.41
Sample_0_L13	1	1015.84	1210.55	1101.48	1083.35	1331.43	2053.79	1953.06	1796.21	1534.24	1493.84	1374.94	1375.48	1575.39	1831.29	1936.83	2027.45	2061.55	2068.01	2036.63	2040.38	1856.48	1678.68	1531.12	1532.56	1647.46	1706.87	2014.33	2014.63	2014.63	2003.86	1891.02	1874.98	1808.65	1678.73	1653.94	1682.66	1687.42	1840.62	1893.46	1901.98	1875.81	1754.03	1750.16	1750.09	2092.76	2569.54	2454.62	2847.98
Sample_0_L14	1	315.612	364.403	365.533	379.135	419.908	469.803	468.531	467.477	466.216	465.642	468.852	483.943	499.504	514.852	518.425	510.16	511.422	512.986	517.39	517.953	512.807	505.177	510.765	509.345	515.215	515.34	537.819	522.61	518.564	518.534	515.611	512.319	513.604	499.333	516.051	508.029	508.977	519.164	520.618	494.91	497.76	516.765	528.506	528.461	611.394	628.555	620.037	726.095
Sample_0_L15	1	1077.17	1287.7	1169.93	1148.8	1385.98	2109.69	2021.53	1820.88	1568.28	1516.66	1408.72	1412.63	1580.3	1813.71	1919.12	2003.77	2041.06	2039.53	1984.13	1966.2	1777.16	1613.15	1496.64	1492.6	1587.56	1633.79	1896.44	1898.33	1898.21	1893.14	1794.92	1805.2	1690.69	1577.09	1561.55	1591.67	1596.07	1671.53	1775.47	1751.71	1751.94	1598.69	1579.06	1578.6	1824.39	2182.78	2103.46	2344.56
Sample_0_L16	1	222.644	256.356	262.552	274.482	292.686	318.768	322.959	333.008	333.006	335.075	346.232	348.304	352.91	363.958	362.379	361.306	362.762	361.787	365.238	364.979	368.412	365.799	366.561	366.461	364.728	365.265	370.104	365.062	361.942	363.086	363.339	365.095	358.081	356.494	357.897	349.017	347.608	353.751	351.735	344.104	339.481	339.537	339.129	338.95	354.326	346.608	349.03	364.082
Sample_0_L17	1	1148.44	1318.56	1196.37	1184.27	1510.88	2391.51	2228.05	1932.99	1629.93	1573.58	1467.2	1467.5	1744.72	1979.01	2143.35	2295.06	2339.56	2340.24	2224.57	2215.6	1963.86	1736.52	1624.95	1616.69	1734.05	1802.03	2149.85	2151.28	2151.28	2171.59	2035.8	2046.68	1914.01	1746.72	1763.43	1786.07	1789.65	1929.58	2022.58	2025.7	2003.03	1928.15	1988.08	1987.23	2338.51	2883.79	2832.43	3508.6
Sample_0_L18	0
Sample_0_L19	1	1051.6	1271.78	1141.74	1121.68	1381.88	2196.64	2093.35	1896.83	1583.55	1528.39	1422.71	1414.69	1637.21	1934.04	2019.04	2147.72	2185.17	2178.83	2134.88	2130.18	1938.84	1739.45	1595.62	1595.76	1712.72	1784.41	2108.29	2108.33	2111.04	2092.91	2025.56	2026.18	1888.48	1782.01	1789.42	1835.71	1825.86	1923.7	2007.42	2011.1	2022.81	1984.37	1972.96	1972.44	2444.99	2942.19	2903.27	3593
Sample_0_L20	1	173.339	209.199	218.685	225.313	243.199	265.185	271.811	280.156	281.757	280.67	289.532	296.554	299.752	303.194	302.973	302.387	302.465	301.661	307.195	306.95	305.773	304.753	306.577	303.816	300.056	300.662	304.846	300.312	298.276	298.414	297.242	295.599	291.598	289.384	290.508	282.476	281.181	285.092	283.388	273.384	271.811	268.596	264.637	264.396	275.792	270.629	268.56	272.594
Sample_0_L21	1	1142.8	1294.06	1178.56	1166.81	1467.21	2317.19	2158.05	1882.77	1571.68	1524.33	1419.07	1414.65	1688.2	1944.57	2069.92	2213.69	2257.8	2258.2	2129.24	2106.67	1843.81	1654.1	1549.18	1553.77	1668.47	1762.1	2041.98	2042.54	2042.54	2079.72	1971.34	1962.28	1801.76	1692	1687.15	1716.02	1735.48	1820.33	1916.05	1896.75	1908.52	1792.6	1799.81	1799.94	2133.63	2454.82	2443.45	2989.88
Sample_0_L22	1	1185.91	1292.84	1144.13	1146.32	1559.64	2803.15	2593.39	2032.31	1637.1	1573.75	1457.99	1453.29	1828.38	2140.6	2365.49	2608.95	2759.18	2751.64	2557.45	2542.58	2055.76	1782.87	1629.65	1626.2	1793.64	1896.17	2398.52	2394.28	2388.27	2536.33	2384.3	2371.66	2093.75	1884.63	1893.06	1916.91	1990.8	2129.15	2306.8	2330.59	2311.62	2037.03	2073.09	2066.25	2486.66	2905.25	2913.87	3645.23
Sample_0_L23	1	1163.64	1395.23	1234.91	1223.39	1509.89	2400.87	2279.1	2074.47	1716.75	1643.45	1513.89	1516.69	1751.99	2073.56	2158.11	2307.58	2350.28	2348.97	2285.15	2286.58	2052.43	1823.22	1668.81	1654.96	1795.92	1874.23	2212	2212.51	2212.51	2220.97	2128.63	2140.51	2013.42	1876.47	1835.5	1893.68	1890.75	2012.44	2094.44	2116.76	2097.28	1987.53	1974.16	1979.46	2424.98	2847.81	2787.86	3393.28
Sample_0_L24	0
Sample_0_M01	1	1985.87	1916.82	2268.62	2282.99	1979.9	1945.04	2099.21	2346.27	2441.93	2405.77	2349.2	2230.75	1972.28	1895.16	1906.34	1921.41	2023.27	2046.62	2130.32	2186.3	2234.48	2211.57	2081.28	1989.17	1870.29	1837.51	1859.02	1917.07	1854.43	1980.13	1980.97	1980.07	1916.72	1854.03	1747.2	1723.02	1713.65	1733.8	1734.6	1723	1717.83	1623.9	1594.12	1590.25	1676.45	1701.74	1702.8	1772.55
Sample_0_M02	1	196.03	232.014	245.768	254.845	274.924	298.908	306.476	312.748	317.52	316.646	328.883	331.966	335.442	340.988	341.122	338.571	337.749	337.657	345.388	346.691	342.834	343.918	341.137	340.537	336.678	338.261	343.158	336.56	333.887	333.615	335.573	334.682	326.243	322.971	321.236	310.927	310.927	315.995	312.529	307.55	303.188	300.451	303.759	303.163	312.438	308.46	308.658	320.701
Sample_0_M03	1	1501.67	1173.85	1256.57	1367.85	1741.18	1560.37	1485.02	1452.96	1452.23	1455.79	1499.47	1612.26	1855.41	1840.27	1777.8	1714.34	1604.86	1608.22	1547.96	1547.63	1541.49	1546.24	1596.98	1614.96	1686.75	1687.48	1649.06	1590.72	1563.89	1492.36	1453.24	1444.41	1445.69	1448.8	1536.98	1490.06	1492.64	1435.47	1418.89	1327.76	1343.63	1370.55	1419.86	1424.15	1548.26	1535.95	1506.61	1676.77
Sample_0_M04	1	1111.68	1036.64	1032.29	1074.53	1457.63	1739.23	1628.61	1443.86	1328.52	1325.25	1295.66	1363.63	1693.22	1914.1	1938.15	1928.39	1856.69	1857.07	1716.12	1729.14	1644.03	1515.62	1494.26	1500.34	1665.4	1712.17	1868.29	1868.36	1835.71	1706.66	1618.31	1623.15	1566.27	1488.4	1647.96	1645.2	1691.59	1707.03	1703.42	1577.92	1569.37	1557.48	1668.68	1709.13	2024.39	2106.86	2071.16	2537.91
Sample_0_M05	1	815.455	886.4	866.968	870.993	1158.54	1629.72	1540.52	1354.79	1201.47	1194.56	1146.65	1158.72	1419.42	1586.9	1686.99	1746.19	1757.87	1758.37	1648.57	1647.41	1514.59	1388.82	1320.01	1316.44	1436.05	1499.49	1718.01	1717.76	1717.76	1641.24	1543.01	1555.82	1455.69	1359.16	1462.54	1458.2	1462.29	1555.51	1589.99	1544.56	1527.06	1509.02	1559.92	1559.7	1805.6	2141.11	2087.88	2521.64
Sample_0_M06	1	1217.4	1089.53	1078.14	1134.59	1632.44	1871.08	1732.64	1525.71	1396.29	1400.08	1378.79	1453.13	1859.82	2040.22	2078.69	2059.11	1963.55	1963.66	1822.87	1826.33	1662.26	1550.01	1572.85	1574.83	1739.63	1795.36	1934.01	1938.98	1902.6	1760.36	1683.34	1673.95	1583.01	1512.79	1593.77	1649.62	1668.97	1710.62	1711.13	1589.58	1577.95	1489.14	1559.34	1574.09	1746.33	1851.11	1847.13	2014.23
Sample_0_M07	1	1055.91	1016.13	1011.49	1030.65	1430.11	1775.64	1638	1454.9	1308.4	1301.39	1282.06	1314.39	1642.53	1810.5	1877.63	1907.56	1853.48	1853.3	1698.9	1699.06	1543.46	1442.81	1417.21	1423.65	1546.03	1620.03	1780.42	1779.55	1764.08	1655.75	1582.81	1573.14	1445.03	1410.7	1471.91	1502.91	1532.08	1587.53	1587.81	1473.96	1478.79	1381.49	1444.88	1454.29	1629.86	1715.16	1715.11	1927.23
Sample_0_M08	1	235.91	278.596	286.085	295.575	323.517	358.925	362.156	369.423	367.856	367.402	375.456	384.139	394.134	408.125	404.724	405.117	404.417	404.163	406.506	406.372	406.627	403.52	401.793	403.121	402.081	401.969	407.952	407.168	401.461	400.863	395.605	393.741	398.948	385.149	392.067	384.871	382.95	387.191	386.205	371.944	372.823	371.946	380.439	380.4	412.472	416.865	407.749	452.219
Sample_0_M09	1	1028.67	1195.93	1079.26	1074.74	1406.22	2369.94	2187.72	1852.63	1529.56	1477.67	1357.73	1349.88	1661.11	1938.67	2103.92	2260.82	2314.52	2313.67	2167.03	2142.18	1833.09	1635.47	1501.78	1509.43	1643.89	1720.59	2087.72	2093.82	2088.33	2086.61	1955.57	1954.77	1762.8	1605.68	1617.55	1640.12	1672.77	1790.5	1877.05	1819.94	1811.76	1638.05	1614.52	1609.62	1860.18	2152.33	2147.4	2452.82
Sample_0_M10	1	350.94	367.027	371.787	384.189	399.203	417.623	428.485	429.394	431.366	430.833	439.934	449.561	450.928	462.991	463.661	456.084	456.334	458.505	460.454	459.977	465.116	459.734	458.319	457.325	454.909	457.324	464.381	457.677	451.304	450.086	452.17	448.394	450.861	442.227	445.465	434.569	434.389	438.057	437.85	423.789	424.035	434.673	431.329	429.947	476.437	475.732	471.588	529.831
Sample_0_M11	1	913.631	961.807	938.444	931.869	1186.75	1629.72	1519.59	1380.24	1211.55	1189.63	1152.36	1156.94	1372.75	1537.21	1620.3	1674.36	1668.65	1668.92	1568.35	1565.01	1432.49	1317.61	1263.9	1263.66	1376.74	1427.97	1630.29	1630.67	1623.3	1564.46	1474.96	1471.23	1386.56	1314.66	1378.58	1382.41	1386.87	1492.06	1513.04	1450.7	1462.99	1429.76	1482.46	1482.15	1731.01	2066.46	1987.5	2321.38
Sample_0_M12	1	207.786	243.722	252.039	262.874	280.034	308.856	317.532	324.873	325.936	326.4	335.59	341.83	347.536	357.928	357.776	357.714	356.13	356.39	363.126	364.983	367.073	364.699	364.815	364.899	364.754	366.329	377.905	365.127	363.344	365.571	367.838	365.878	366.164	359.167	369.303	357.531	358.622	364.605	368.623	354.806	351.331	368.302	366.308	366.43	407.078	416.022	419.665	478.347
Sample_0_M13	1	890.427	1034.33	959.503	941.475	1183.98	1819.91	1709.82	1526.83	1304.7	1270.77	1190.97	1188.25	1394.25	1610.78	1710.43	1804.17	1834.96	1838.11	1762.37	1754.26	1615.59	1449.88	1324.5	1328.01	1447.47	1493.39	1796.02	1794.78	1784.32	1759.6	1660.12	1645.36	1562.84	1458.24	1519.51	1521.88	1568.24	1661.32	1695.21	1656.96	1652.66	1571.59	1634.28	1638.66	2011.32	2389.44	2279.53	3019.88
Sample_0_M14	1	775.476	910.422	846.285	835.164	1032.6	1533.85	1460.76	1363.61	1143.37	1111.65	1057.67	1059.49	1226.16	1430.1	1487.37	1567.35	1575.96	1575.63	1519.5	1511.57	1413.05	1264.51	1192.99	1186	1280.2	1330.82	1559.3	1556.16	1555.13	1507.09	1454.7	1446.05	1349.04	1293.15	1340.16	1357.17	1378.68	1424.76	1474.2	1456.56	1460.98	1448.18	1456.68	1457.56	1798.86	2165.49	2100.74	2737.24
Sample_0_M15	1	878.495	1009.81	954.571	936.345	1160.67	1687.29	1607.1	1473.92	1276.65	1244	1186.41	1182.29	1351.76	1550.1	1654.89	1696.75	1709.63	1712.4	1652.86	1652.53	1496.07	1365.56	1276.93	1274.48	1377.9	1433.66	1662.44	1660.01	1650.32	1626.23	1531.38	1523	1433.43	1347.53	1346.66	1350.88	1358.51	1484.94	1520	1481.34	1498.7	1377.65	1369.24	1369.31	1606.62	1959.63	1880.77	2028.81
Sample_0_M16	1	796.182	920.774	851.799	838.107	1051.22	1572.54	1486.48	1354.45	1174.09	1131.74	1078.25	1074.33	1251.51	1459.95	1531.71	1606.08	1629.67	1630.07	1585.35	1578.46	1520.95	1320.99	1230.55	1227.74	1339.26	1380.52	1656.28	1656.68	1651.01	1615.57	1534.63	1522.2	1455.59	1380.29	1472.54	1477.58	1499.82	1567.71	1616.29	1591.58	1592.9	1587.98	1673.72	1673.58	2148.65	2680.44	2507.01	3536.74
Sample_0_M17	1	1070.28	1069.25	1015.54	1025.56	1380.73	1805.97	1642.55	1433.17	1292.07	1276.12	1244.77	1269.25	1514.12	1721.31	1807.85	1853.41	1774.02	1773.48	1651.84	1634.04	1540.78	1364.49	1328.05	1319.81	1450.24	1506.37	1709.34	1709.55	1709.55	1612.74	1509.19	1506.01	1386.91	1311.52	1353.05	1418.7	1418.7	1497.62	1528.91	1432.69	1445.12	1311.83	1348.97	1349.33	1563.82	1738.77	1678.09	1995.16
Sample_0_M18	1	699.612	870.627	795.626	786.12	926.484	1437.24	1384.58	1260.96	1099.96	1075.78	1001.26	999.729	1123.92	1293	1360.98	1419.91	1462.7	1462.69	1454.79	1454.69	1389.69	1228.77	1133.25	1135.92	1205.65	1242.93	1479.6	1479.94	1474.33	1455.65	1391.97	1399.32	1354.54	1265.31	1328.83	1338.43	1350.31	1416.58	1452.65	1436.11	1448.99	1443.11	1528.55	1528.93	1939.93	2347.44	2215.94	3102.99
Sample_0_M19	0
Sample_0_M20	1	866.919	1096.89	945.882	939.935	1167.53	1997.85	1887.66	1648.82	1361.63	1310.31	1189.89	1189.41	1373.56	1600.1	1713.74	1854	1948.95	1949.26	1901.82	1894.22	1721.56	1477.39	1342.87	1342.14	1434.13	1463.24	1815.55	1815.29	1815.29	1844.62	1771.17	1779.58	1653.79	1518.46	1525.05	1533.87	1585.45	1640.2	1721.5	1756.86	1736.84	1629.73	1701.05	1701.3	1998.83	2354.87	2324.03	3007.97
Sample_0_M21	1	850.576	994.295	904.868	894.764	1120	1766.94	1666.34	1503.25	1264.99	1232.81	1151.94	1148.35	1334.27	1528.03	1645.64	1740.68	1756.44	1760.7	1699.61	1700.17	1517.65	1370.64	1277.43	1272.16	1381.42	1438.4	1696.34	1690.84	1690.84	1696.27	1611.25	1604.13	1546.98	1416.52	1424.86	1450.46	1454.66	1564.44	1627.12	1621.94	1646.36	1505.09	1521.08	1521.58	1848.89	2227.7	2153.33	2495.89
Sample_0_M22	0
Sample_0_M23	1	1037.19	1334.7	1120.47	1107.07	1387.93	2462.41	2317.93	2000.6	1635.15	1574.03	1396.55	1392.95	1607.82	1900.96	2041.09	2227.27	2325.44	2318.12	2257.87	2225.51	1937.05	1714.73	1546.5	1539.4	1648.67	1725.33	2050.42	2067.66	2067.66	2143.36	2070.64	2060.15	1884.82	1714.29	1662.15	1687.98	1708.46	1832.37	1938.01	1961.71	1949.4	1765.45	1696.86	1692.03	1977.68	2233.81	2227.89	2580.41
Sample_0_M24	1	205.441	246.804	255.669	264.231	287.533	319.147	322.451	333.661	334.176	334.573	340.501	349.221	357.634	372.876	373.31	365.68	366.266	368.174	377.574	377.004	377.267	376.378	378.29	378.14	376.378	376.062	392.689	381.546	376.36	376.779	384.629	382.687	377.456	372.817	383.695	378.166	374.824	383.134	384.369	372.365	376.847	382.629	388.711	388.57	455.277	447.454	443.233	512.347
Sample_0_N01	1	1416.52	1263.36	1489.78	1546.64	1445.89	1346.82	1445.98	1512.47	1557.86	1616.95	1658.84	1631.52	1479.72	1430.44	1409.24	1410.07	1416.09	1411.97	1455.57	1508.37	1519.79	1551.87	1505.92	1457	1397.2	1392.42	1350.24	1361.89	1346.08	1360.38	1360.84	1361.24	1356.57	1338.21	1269.83	1213.5	1206.53	1202.64	1206.18	1194.49	1208.04	1142.48	1126.35	1130.6	1154.1	1137.84	1138.96	1177.38
Sample_0_N02	1	949.971	807.177	858.149	917.509	1082.11	1014.01	982.249	978.674	976.168	979.775	1004.29	1065.29	1150.57	1151.73	1111.53	1098.81	1046.33	1048.12	1013.35	1016.37	1015.35	1015.92	1038.73	1048.06	1057.31	1069.2	1030.6	1009.98	989.108	951.91	937.777	929.748	928.155	921.028	948.385	918.838	913.934	885.862	871.863	822.729	830.335	844.025	846.901	847.027	891.256	886.319	857.692	935.857
Sample_0_N03	1	940.973	848.779	873.489	939.336	1156.06	1142.83	1086.61	1060.67	1061.71	1062.46	1078.29	1133.48	1277.98	1305.18	1271.84	1244.74	1181.36	1184.72	1137.1	1137.9	1129.99	1109.36	1151.96	1145.19	1194.93	1205.97	1199	1166.85	1150.47	1099.87	1061.53	1052.78	1051.38	1048.14	1087.68	1071.33	1068.27	1042.85	1038.08	976.959	970.627	1003.08	1021.6	1021.55	1108.57	1126.57	1097.53	1243.13
Sample_0_N04	1	563.353	638.136	631.434	647.189	777.081	1021.58	971.829	933.851	890.946	885.461	856.957	881.971	993.45	1157.09	1164.21	1164.34	1190.53	1190.29	1147.21	1147.8	1125.74	1064.73	1008.32	1005.52	1110.12	1132.77	1272.17	1273.13	1240.69	1188.97	1138.84	1138.99	1114.49	1085.91	1191.54	1180.93	1186.45	1192.32	1191.65	1151.39	1155.35	1308.57	1381.68	1381.54	1816.94	2128.05	1886.7	2790.24
Sample_0_N05	1	1254.75	1116.51	1125.75	1190.11	1706.06	1728.9	1622.48	1515.83	1450.27	1440.63	1464.96	1576.5	1943.25	2080.16	2035.58	1969.55	1898.02	1894.12	1779.66	1761.81	1723.86	1642.73	1693.58	1697.57	1858.44	1886.61	1934.87	1923.85	1871.27	1724.75	1668.48	1680.62	1625.86	1617.23	1740.66	1771.15	1759.97	1735.8	1730.05	1603.38	1594.27	1617.28	1677.06	1715.8	1898.45	1891.07	1874.42	2083.06
Sample_0_N06	1	723.117	768.793	767.974	775.727	1008.16	1334.8	1272.81	1178.74	1051.97	1041.89	1007.36	1040.79	1238.53	1439.1	1446.92	1473.07	1472.18	1471.03	1371.33	1374.87	1326.32	1209.33	1152.49	1150.85	1240.15	1302.12	1451.72	1452.41	1434.12	1370.65	1288.26	1294.58	1226.86	1183.29	1249.25	1256.03	1259.84	1296.23	1296.25	1266.4	1252.7	1289.92	1353.99	1349.83	1573.51	1752.3	1710.3	2119.59
Sample_0_N07	1	600.104	796.263	741.462	734.106	850.679	1277.34	1238.31	1156.34	1041.46	1040.28	973.604	975.767	1069.57	1213.58	1258.49	1312.17	1354.2	1354.68	1345.69	1349.12	1324.66	1199.5	1106.35	1106.75	1140.71	1173.19	1355.31	1355.71	1352.22	1316.48	1282.27	1276.09	1243.87	1177.27	1226.97	1221.06	1219.41	1289.94	1295.18	1274.82	1290.12	1290.85	1367	1367.31	1622.94	1915.71	1805.96	2409.35
Sample_0_N08	1	735.726	1047.82	939.808	926.252	1030.5	1633.62	1631.26	1552.22	1364.39	1354.37	1224.32	1228.04	1291.86	1523.45	1533.1	1615.83	1700.63	1696.28	1731.95	1731.91	1685.16	1510.42	1364.66	1363.92	1416.39	1431.78	1644.81	1644.65	1640.72	1621.43	1606.55	1600.93	1572.45	1480.56	1463.18	1475.23	1464.95	1526.38	1528.15	1539.51	1543.65	1555.25	1592.8	1592.24	1872.46	2140.96	1993.73	2646.49
Sample_0_N09	1	852.981	1069.36	964.267	953.659	1186.56	1988.56	1869.53	1619.17	1386.55	1355.77	1230.97	1228.16	1430.31	1678.49	1771.79	1905.92	1969.7	1983.02	1919.07	1914.11	1739.72	1518.9	1385.33	1381.75	1490.51	1533.89	1819.95	1815.04	1819.47	1848.04	1757.88	1766.81	1657.56	1509.44	1525.98	1527.46	1578.31	1644.45	1691.02	1680.04	1688.87	1581.37	1644.4	1644.33	1938.91	2133.28	2105.14	2630.44
Sample_0_N10	1	1001.65	1051.93	1015.78	1031.13	1328.8	1862.76	1749.08	1556.61	1356.25	1357.07	1297.57	1317.8	1563.66	1839.22	1856.44	1915.98	1919.97	1925.33	1802.23	1801.84	1648.99	1485.85	1436.44	1431.37	1546.04	1599.31	1831.52	1827.87	1812.15	1767.1	1641.71	1649.16	1590.97	1477.1	1503.1	1535.69	1561.74	1614.64	1631.14	1568.65	1573.39	1499.35	1571.78	1567.47	1840.34	2034.9	1968.81	2375.14
Sample_0_N11	1	279.261	336.936	333.707	344.291	386.983	464.592	463.143	450.257	438.223	437.415	441.683	448.47	478.275	511.508	517.494	519.277	517.361	517.872	517.887	520.404	512.172	490.901	489.637	490.287	499.583	505.346	540.029	525.093	517.874	522.691	513.63	512.568	499.698	485.946	515.44	510.013	509.114	522.051	521.617	495.253	501.404	522.123	541.298	542.748	641.132	686.981	677.912	872.847
Sample_0_N12	1	855.368	972.576	927.456	916.512	1117.53	1613.5	1521.68	1406	1234.64	1225.4	1168.52	1178.16	1317.8	1565.92	1593.81	1638.63	1668.14	1672.66	1587.31	1587.71	1507.5	1365.6	1264.42	1261.02	1379.09	1416.68	1628.98	1634.11	1608.8	1558.88	1476.29	1483.68	1407.68	1326.69	1359.62	1385.85	1415.6	1450.7	1475.31	1452.52	1440.23	1441.53	1457.11	1456.89	1782.18	2161.2	1999.62	2612.18
Sample_0_N13	1	842.686	935.86	889.589	886.407	1084.68	1534.36	1440.03	1299.81	1140.84	1119.6	1077.24	1076.71	1247.48	1366.75	1472.15	1533.19	1531.27	1530.58	1464.43	1449.46	1360.29	1228.36	1167.61	1166.73	1254.9	1289.59	1478.52	1479.69	1482.4	1459.21	1371.66	1378.86	1299.96	1228.65	1280.54	1285.82	1316.07	1375.26	1403.41	1373.58	1359.73	1332.35	1377.55	1377.32	1659.99	1939.36	1876.7	2449
Sample_0_N14	1	887.759	951.118	906.211	907.5	1072.2	1380.74	1318.75	1218.52	1101.8	1086.85	1064.52	1064.26	1192.62	1311.76	1375.54	1406.24	1402.93	1399.65	1339.71	1342.17	1284.74	1174.79	1122.85	1126.07	1199.23	1243.39	1375	1376.52	1344.1	1328.81	1269.51	1269.7	1236.61	1164.06	1225.87	1221.98	1235.83	1279.41	1278.73	1250.34	1232.46	1225.87	1259.33	1258.85	1556.8	1728.31	1658.96	2129.41
Sample_0_N15	1	761.019	848.696	812.131	802.019	981.685	1365.66	1300.12	1200.94	1060.96	1032.53	995.483	996.189	1156.51	1296.02	1363.31	1407.78	1417.05	1415.48	1362.17	1356.68	1299.38	1164.24	1112.52	1103.91	1197.87	1231.45	1427.55	1428.28	1418.19	1369.46	1303.08	1305.02	1243.21	1190.67	1258.98	1259.47	1282.75	1325.91	1361.57	1335.52	1328.03	1375.86	1415.21	1411.42	1732.2	2112.74	2035.41	2787.94
Sample_0_N16	1	826.334	928.703	881.274	873.015	1081.52	1527.3	1431.89	1312.16	1170.71	1147.01	1111.29	1105.64	1282.51	1449.62	1540.79	1584.69	1604.05	1604.36	1538.13	1549.19	1478.55	1314.9	1247.31	1242.42	1339.6	1403.25	1603.12	1604.25	1584.78	1558.07	1475.98	1467.35	1432.52	1345.82	1441.97	1434.11	1460.26	1543.59	1541.78	1509.75	1509.75	1529.89	1600.74	1600.45	2107.21	2415.5	2270.63	3152.97
Sample_0_N17	1	804.017	909.608	860.201	850.704	1076.04	1668.29	1557.48	1355.7	1167.2	1144.73	1083.5	1085.62	1290.01	1476.59	1568.2	1667.18	1697.69	1696.87	1630.71	1631.45	1502.55	1323.38	1232.97	1243.28	1345.02	1390.26	1667.46	1667.9	1667.92	1642.55	1561.01	1548.61	1486.69	1368.83	1429.62	1449.48	1486.73	1573.05	1625.9	1613.08	1594.72	1561.59	1709.25	1709.81	2063	2513.4	2437.86	3318.86
Sample_0_N18	1	777.862	843.179	789.104	790.578	865.26	1067.66	1052.77	991.844	926.803	916.248	893.762	895.623	930.645	1013.66	1037.01	1058.19	1062.8	1063.02	1053.43	1058.25	1008.53	953.785	916.704	911.665	932.298	960.418	1020.89	1020.01	1009.75	1004.92	982.456	988.465	950.565	921.038	935.795	918.872	923.004	950.698	951.431	940.43	929.285	946.273	946.427	946.205	1038.38	1122.08	1100.94	1297.96
Sample_0_N19	1	854.743	963.235	907.022	898.089	1113.46	1633.34	1535.34	1379.17	1199.39	1166.68	1113.4	1112.85	1291.62	1474.59	1564.64	1632.98	1638.8	1642.26	1567.34	1564.13	1458.24	1301.44	1228.9	1225.95	1338.21	1374.03	1600.09	1602.9	1601.9	1582.32	1468.22	1475.97	1411.03	1337.28	1386.71	1395.25	1424.59	1491.27	1515.15	1480.74	1501.36	1450.37	1507.74	1507.5	1864.55	2209.3	2125.21	2794.84
Sample_0_N20	1	909.817	1031.34	950.618	942.999	1166.52	1750.83	1656.98	1450.41	1253.28	1223.56	1161.25	1160.35	1335.5	1541.65	1627.99	1708.69	1732.4	1731.3	1650.36	1645.8	1487.95	1333.39	1246.3	1245.89	1354	1402.81	1637.18	1636.98	1636.18	1631.55	1522.77	1535.22	1450.8	1349.22	1378.64	1392.96	1440.76	1502.16	1534.31	1504.44	1500.78	1403.43	1430.85	1431.06	1753.86	1993.36	1921.93	2440.07
Sample_0_N21	1	950.682	1096.15	1002.36	985.503	1253.56	2024.78	1890.24	1659.7	1378.05	1335.64	1247.73	1247.44	1481.18	1704.67	1839.5	1968.48	2000.4	2006.26	1906.3	1892.18	1716.4	1511.54	1397.26	1392.38	1536.85	1582.5	1909.9	1909.63	1909.63	1916.62	1772.04	1785.96	1676.02	1555.57	1617.35	1629.48	1684.62	1763.19	1831.82	1798.47	1813.77	1728.49	1760.1	1760.39	2140.82	2582.42	2536.61	3280.48
Sample_0_N22	1	873.079	1028.96	930.074	928.41	1164.34	1875.76	1760.04	1545.07	1308.33	1294.35	1194.1	1200.09	1392.76	1696.46	1742.12	1842.7	1897.6	1904.41	1815.93	1801.26	1672.38	1470.73	1344.73	1348.41	1484.58	1532.65	1837.26	1836.19	1834.94	1850.56	1717.99	1731.16	1671.62	1529.97	1595.15	1609.63	1649.23	1753.09	1780.22	1739.72	1759.6	1658.2	1713.67	1713.43	2211.69	2456.97	2355.2	3079.07
Sample_0_N23	0
Sample_0_N24	1	1091.39	1320.74	1151.41	1140.16	1469.08	2533.78	2364.73	2001.01	1640.91	1607.59	1456.25	1451.94	1726.86	2090.86	2202.46	2376.61	2440.53	2441.6	2321.64	2322.03	2027.63	1786.93	1606.55	1611.33	1777.23	1851.56	2196.78	2227.16	2227.16	2279.49	2150.51	2149.6	1964.37	1799.17	1770.01	1845.69	1884.36	2015.12	2090.41	2049.32	2043.67	1817.51	1787.32	1787.83	2173.08	2429.67	2419.73	2848.93
Sample_0_O01	1	1708.33	1277.32	1552.87	1648.59	1741.15	1477.61	1530.37	1549.65	1618.35	1679.38	1768.35	1832.14	1711.4	1649.21	1582.81	1567.06	1553	1552.69	1557.82	1576.49	1612.18	1693.15	1685.27	1662.61	1577.15	1556.98	1464.87	1483.04	1444.64	1453.75	1453.65	1453.12	1470.27	1459.06	1401.47	1327.64	1320	1303.54	1294.67	1275.07	1267.09	1232.96	1218.5	1212.9	1221.11	1177.97	1179.29	1215.59
Sample_0_O02	1	1054.45	838.308	910.71	995.041	1204.54	1105.09	1068.97	1061.13	1064.59	1065.07	1101.43	1175.39	1306.69	1294.33	1259.32	1209.89	1156.21	1149.72	1125.7	1125.06	1117.73	1132.1	1175.26	1192.59	1214.76	1214.91	1166.01	1135.64	1120.28	1079.88	1060.71	1054.66	1068.39	1059.87	1090.62	1056.01	1053.7	1013.3	996.264	950.264	942.515	961.125	968.556	968.241	1002.91	969.97	954.887	999.929
Sample_0_O03	1	791.704	745.618	760.578	794.016	928.968	929.596	901.816	876.811	870.628	868.429	874.227	903.657	980.944	1003.2	981.042	960.451	923.595	924.609	891.989	890.636	866.134	848.656	861.374	869.652	880.136	890.803	871.52	854.482	844.049	804.749	788.038	783.418	766.084	756.939	760.65	751.775	751.775	726.565	710.787	678.397	671.719	665.305	655.467	653.618	672.067	647.281	637.206	648.339
Sample_0_O04	0
Sample_0_O05	1	969.456	904.159	920.756	979.234	1168.05	1177.17	1126.26	1088.25	1088.24	1085.73	1089.74	1136.19	1248.85	1284.07	1261.4	1233.43	1183.71	1184.22	1138.32	1138.13	1123.71	1083.85	1110.5	1109.22	1144.81	1155.57	1148.54	1125.66	1105.34	1062.32	1036	1030	1015.54	997.061	1015.7	1003.95	1007.24	973.735	959.911	911.525	903.402	901.456	912.917	910.321	979.034	971.743	953.76	1048.13
Sample_0_O06	1	986.093	912.806	924.203	985.978	1213.94	1247.75	1184.98	1119.71	1112.36	1108.91	1120.99	1160.3	1320.22	1368.2	1351.95	1327.15	1246.06	1246.25	1191.34	1187.79	1154.25	1118.01	1147.91	1147.02	1206.43	1221.99	1211.59	1190.73	1180.26	1114.59	1069.66	1075.7	1038.04	1025.67	1057.09	1054.61	1054.61	1024.21	1014.15	947.193	950.204	928.167	949.703	950.189	1014.38	1004.75	977.102	1049.95
Sample_0_O07	1	991.877	963.694	974.195	1008.01	1214.38	1317.62	1248.89	1177.65	1160.13	1155.59	1152.21	1186.1	1318.55	1392.37	1379.02	1372.22	1297.58	1296.3	1249.81	1238.05	1200.22	1158.2	1167.53	1166.99	1205.76	1226.78	1244.51	1214.71	1203.51	1152.62	1099.71	1107.17	1065.47	1046.23	1065.47	1064.73	1067.15	1056.29	1044.52	979.504	984.768	959.146	960.528	959.965	1046.47	1054.22	1014.76	1113.13
Sample_0_O08	1	1095.52	1032.77	1043.85	1085.66	1339.14	1411.81	1325.17	1246.75	1236.39	1228.58	1232.48	1265.69	1425.43	1499.89	1498.93	1465.88	1378.55	1374.71	1333.06	1310.42	1267.26	1229.58	1244.68	1244.24	1308.67	1327.25	1333.49	1292.19	1283.94	1223.77	1179.2	1173.06	1128.99	1120.6	1142.12	1150.04	1145.39	1132.08	1116.76	1037.6	1031.62	1012.42	1021.84	1021.64	1105.6	1119.02	1083.2	1165.33
Sample_0_O09	1	990.788	1996.76	1425.64	1289.67	1287.18	2396.29	2784.93	2709.61	2341.39	2135.34	1700.82	1576.2	1554.86	1634.34	1768.17	1971.42	2314.09	2307.34	2498.6	2586.46	2468.24	2231.03	1776.12	1659.54	1570.79	1552.17	1650.3	1736.46	1736.43	2019.51	2120.43	2120.47	2076.84	1946.51	1551.61	1428.39	1424.33	1454.53	1506.19	1610.97	1744.67	1601.75	1476.68	1467.33	1362.82	1339.76	1344.13	1508.06
Sample_0_O10	1	826.361	900.151	876.244	877.232	1094.66	1532.07	1434.6	1284.99	1151.61	1141.44	1104.13	1107.22	1301.75	1480.36	1553.09	1611.31	1593.84	1592.87	1514.37	1510.24	1423.72	1283.88	1218.24	1217.7	1337.14	1389.19	1583.28	1571.47	1548.4	1517.19	1433.5	1425.87	1358.33	1278.3	1367.8	1371.9	1409.14	1451.24	1454.83	1387.13	1399.22	1391.89	1466.15	1470.06	1851.01	2139.07	2026.16	2733.85
Sample_0_O11	1	910.893	893.873	887.219	904.398	994.273	1026.45	996.731	961.169	940.409	940.8	944.449	956.064	979.941	1005.82	992.774	982.799	950.7	949.528	929.956	911.324	877.138	846.679	853.301	844.548	852.146	851.259	852.337	829.286	829.429	799.123	779.204	771.534	738.608	729.186	718.713	704.654	704.513	696.222	686.812	650.496	647.741	615.349	609.208	609.219	615.512	597.944	584.169	584.379
Sample_0_O12	1	1127.06	1108.18	1112.73	1139.38	1277.24	1349.79	1302.04	1242.85	1231.69	1221.26	1218.86	1232.07	1309.53	1343.46	1332.83	1315.69	1270.36	1270.81	1236.27	1229.99	1184.57	1144.91	1133.12	1139.71	1154.76	1158.42	1160.63	1147.14	1138.74	1100.23	1056.97	1053.38	1012.36	994.604	987.274	988.05	978.984	970.003	961.858	909.319	920.515	874.038	868.157	865.899	920.712	924.962	901.817	961.314
Sample_0_O13	1	1208.47	1141.02	1142.87	1167.98	1335.92	1354.08	1311.74	1235.79	1218.85	1214.88	1225.22	1246.88	1312.58	1348.49	1342.16	1311.54	1248.63	1252.2	1212.49	1200.97	1153.22	1116.97	1129.08	1134.39	1151.7	1154.19	1154.75	1117.76	1114.48	1065.89	1027.94	1021.82	981.586	968.397	975.903	969.086	966.213	946.423	928.021	886.157	877.88	859.912	838.604	840.977	903.011	883.064	859.644	911.523
Sample_0_O14	1	1614.19	1182.67	1307	1455.08	1814.69	1422.05	1415.59	1440.62	1486.82	1488.79	1680.89	1773.17	1773.86	1642.44	1603.47	1519.32	1462.93	1459.5	1464.41	1480.03	1510.31	1613.02	1663.72	1659.45	1611.48	1584.57	1499.14	1443.27	1433.35	1405.58	1416.2	1424.63	1438.69	1452.33	1457.77	1376.38	1368.4	1306.63	1307.17	1280.85	1296.16	1332.5	1317.61	1321.1	1417.79	1393.73	1374.51	1573.37
Sample_0_O15	1	1270.83	1235.31	1238.85	1271.79	1458.79	1539.6	1470.21	1381.56	1356.66	1346.72	1357.49	1385.14	1476.59	1521.71	1512.35	1491.58	1422.12	1421.62	1377.24	1358.52	1309.17	1265.61	1266	1257.41	1296.28	1301.59	1317.17	1272.67	1269.86	1218.81	1183.44	1177.77	1119.19	1106.54	1105.99	1108.18	1105.14	1094.42	1074.34	1021.99	1010.86	978.001	973.301	973.148	1033.95	1031.97	1005.33	1068.32
Sample_0_O16	1	1175.89	1142.24	1134.46	1154.15	1416.19	1605.88	1511.31	1379.3	1327.03	1310.01	1315.27	1334.89	1494.57	1622.71	1633.8	1624	1547.3	1545.05	1475.77	1458.74	1388.87	1329.01	1309.28	1308.54	1386.82	1415.36	1482.53	1465.66	1439.97	1388.83	1311.21	1311.75	1260.95	1217.04	1246.78	1271.05	1280.14	1279.85	1283.46	1185.46	1188.61	1167.7	1181.94	1181.95	1398.55	1415.76	1372.33	1615.64
Sample_0_O17	1	1428.48	1291.91	1285.78	1317.29	1566.79	1612.16	1518.12	1406.81	1370	1366.3	1376.41	1406.03	1524.79	1576.09	1585.8	1542.3	1460.9	1457.29	1389.67	1370.33	1306.22	1266.63	1274.38	1271.39	1314.87	1337.81	1353.59	1310.87	1300.08	1234.22	1190.91	1182.19	1131.63	1109.86	1118.33	1118.69	1115.84	1113.42	1096.97	1029.88	1021.08	1007.98	996.742	996.555	1067.37	1074.27	1040.96	1114.4
Sample_0_O18	1	1040.07	1113.82	1062.43	1062.28	1370.77	1979.76	1845.51	1607.92	1412.95	1397.23	1333.99	1351.68	1577.95	1839.55	1913.64	1989.28	1998.68	1992.66	1883.12	1881.62	1722.09	1542.49	1464.81	1467.2	1611.39	1667.39	1947.49	1951.66	1933.29	1891.09	1758.02	1767.23	1736.87	1558.04	1641.83	1689.31	1715.72	1769.16	1857.03	1782.76	1768.91	1691.74	1802.62	1802.23	2199.36	2597.72	2550.48	3100.8
Sample_0_O19	1	873.018	940.219	897.998	900.731	1176.33	1760.94	1634.78	1403.06	1232.19	1206.41	1165.82	1165.39	1405.47	1648.88	1743.59	1833.09	1865.26	1865.32	1751.22	1739.22	1609.26	1420.9	1347.21	1349.3	1508.46	1574.67	1888.03	1884.54	1862.58	1822.13	1726.85	1717.16	1670.25	1537.6	1680.97	1719.08	1763.96	1860.62	1901.62	1832.54	1813.92	1890.07	2054.99	2060.55	2660.1	3265.72	3118.51	4438.08
Sample_0_O20	1	1186.51	1248.82	1178.1	1178.8	1559.25	2349.27	2158.31	1811.6	1564.38	1537.59	1468.34	1484.91	1777.27	2130.02	2200.64	2314.13	2314.79	2313.89	2151.91	2145.4	1915.4	1705.58	1622.55	1614.31	1795.94	1867.9	2202.36	2202.8	2202.8	2137.2	1997.33	1987.28	1894.08	1727.46	1839.9	1882.9	1945.86	1994.14	2092	1984.35	2002.96	1845.95	1976.27	1976.26	2487.1	2782.32	2737.19	3543.68
Sample_0_O21	1	1230.97	1220.23	1187.19	1208.83	1647.67	2246.92	2066.09	1746.71	1560.74	1549.45	1507.19	1545.53	1897.52	2172.32	2281.18	2365.89	2315.58	2315.4	2138.1	2137.03	1886.83	1746.78	1713.57	1714.01	1872.2	1965.22	2250.7	2251.59	2251.62	2170.2	2029.97	2035.76	1910.53	1795.67	1911.06	1959.04	1982.4	2096.86	2151.77	2027.79	2016.28	1907.5	2038.76	2025.85	2360.4	2611.68	2620.08	3002.15
Sample_0_O22	1	1075.27	1128.68	1063.92	1071.82	1394.72	2027.31	1874.82	1591.8	1403.04	1382.96	1319.78	1328.86	1584.07	1847.82	1918.47	1997.6	1998.19	2002.67	1877.77	1876.98	1678.35	1512.09	1435.28	1424.05	1582.97	1639.33	1892.75	1893.8	1893.8	1853.04	1725.22	1734.7	1669.39	1510.35	1592.04	1634.88	1679.47	1717.21	1803.19	1720.29	1704.87	1616.31	1721.82	1721.49	2103.94	2407.18	2366.33	2955.2
Sample_0_O23	1	948.709	1021.92	981.936	982.494	1229.64	1736.71	1631.67	1448.69	1281.7	1267.23	1220.4	1229.39	1418.44	1699.31	1713.99	1780.76	1790.22	1786.02	1685.73	1681.94	1595.6	1424.77	1331.64	1341.35	1493	1533.83	1770.46	1770.23	1747.85	1729.44	1604.92	1617.46	1582.96	1473.23	1570.87	1605.15	1624.86	1696.98	1714.68	1639.52	1658.25	1646.65	1752.18	1751.93	2336.47	2565.1	2440.76	3302.13
Sample_0_O24	1	269.156	312.071	319.082	328.951	347.299	370.044	381.511	378.125	377.805	378.066	383.43	387.576	389.217	395.661	390.818	391.066	386.128	386.026	389.902	389.818	378.464	373.077	374.171	370.742	365.094	363.263	366.291	360.651	360.717	354.534	349.634	349.027	341.732	335.877	328.682	320.815	321.633	322.168	319.761	310.405	307.237	295.561	295.273	295.413	295.887	285.68	284.67	286.87
Relative Area	Calibrated	H3N3	H5N2	H3N3F1	H4N3	H3N4	H3N3L1	H6N2	H4N3F1	H3N3E1	H5N3	H3N4F1	H4N4	H3N5	H3N3F1L1	H4N3L1	H7N2	H3N3F1E1	H5N3F1	H4N3E1	H6N3	H4N4F1	H5N4	H3N5F1	H4N5	H5N3L1	H8N2	H4N3F1E1	H4N4L1	H5N3E1	H5N4F1	H4N4E1	H6N4	H4N5F1	H5N5	H9N2	H5N4L1	H6N3E1	H4N4F1E1	H5N4E1	H5N5F1	H4N5E1	H5N4F1L1	H6N4L1	H4N7	H5N4F1E1	H4N5F1E1	H5N5E1	H5N4L2
	[M+Na]+	1136.4	1257.42	1282.45	1298.45	1339.48	1409.48	1419.48	1444.51	1455.52	1460.5	1485.53	1501.53	1542.56	1555.54	1571.53	1581.53	1601.58	1606.56	1617.58	1622.55	1647.59	1663.58	1688.61	1704.61	1733.59	1743.58	1763.63	1774.61	1779.63	1809.64	1820.66	1825.63	1850.67	1866.66	1905.63	1936.67	1941.68	1966.71	1982.71	2012.72	2023.73	2082.72	2098.72	2110.77	2128.77	2169.79	2185.79	2209.75
Sample_0_A01	1	0.00561163	0.0053694	0.00456874	0.00496633	0.00669365	0.00779132	0.00848162	0.00663573	0.00802964	0.006064	0.00902244	0.00715424	0.00752913	0.00746652	0.0077878	0.00799755	0.00759253	0.00708967	0.00932298	0.00677426	0.0137998	0.00725442	0.00677231	0.00627845	0.00641855	0.00762344	0.00720668	0.00707245	0.00726851	0.0136299	0.0078645	0.00608122	0.00771188	0.00576855	0.00692218	0.00745204	0.00647568	0.00722429	0.036764	0.006768	0.00592821	0.00748413	0.00579242	0.00638137	0.0171687	0.00847575	0.00990292	0.00953077
Sample_0_A02	0	0
Sample_0_A03	1	0.00581942	0.00540062	0.00454442	0.0049645	0.00680059	0.00806715	0.00888957	0.00669377	0.00804731	0.00606936	0.00841123	0.00716493	0.00789912	0.00768254	0.00812837	0.00848511	0.00776402	0.00727175	0.00942279	0.006858	0.0129624	0.00725739	0.0065591	0.00625639	0.00646959	0.00774291	0.00740431	0.00719829	0.00736294	0.0149323	0.00761879	0.00598619	0.00745371	0.00564337	0.00686898	0.00743809	0.00657683	0.00711343	0.0341667	0.00671573	0.00589795	0.00721602	0.00553276	0.00618673	0.0182761	0.00824447	0.00952032	0.00920832
Sample_0_A04	1	0.00516624	0.00549539	0.00430438	0.00469468	0.00644918	0.00763034	0.00915173	0.00655343	0.00799068	0.00588364	0.00716124	0.00713087	0.00733033	0.00721624	0.00772761	0.00828084	0.00756796	0.00697902	0.00933477	0.00667983	0.0145404	0.00777275	0.0059846	0.00600963	0.00624849	0.00775798	0.00726097	0.00698354	0.0070886	0.0220234	0.007751	0.00590252	0.00756139	0.00557132	0.00669953	0.00713375	0.00641717	0.00697574	0.0329264	0.00705987	0.00576462	0.0072856	0.00548513	0.00619924	0.0300556	0.00817455	0.00969963	0.00929004
Sample_0_A05	1	0.00526312	0.00552806	0.00452573	0.0048568	0.00673671	0.00850455	0.00933739	0.00711571	0.0087085	0.00643415	0.00762261	0.00716125	0.00789864	0.00784835	0.00842535	0.00878414	0.00837505	0.00775964	0.00995439	0.0074052	0.0123075	0.0073252	0.0063795	0.00634069	0.00670187	0.00793547	0.00765944	0.00755054	0.00771568	0.0146413	0.00808596	0.0064694	0.00737154	0.00600685	0.00719768	0.00748955	0.00674305	0.00729194	0.0298901	0.00703967	0.00635297	0.007246	0.00587537	0.00618347	0.0170665	0.00850891	0.00944312	0.00974727
Sample_0_A06	1	0.00446251	0.00472914	0.00377841	0.00408045	0.00555762	0.00680971	0.00792049	0.00584843	0.00770153	0.00523924	0.00610279	0.006239	0.00645659	0.00641539	0.00690812	0.00739677	0.00679166	0.00624275	0.00894545	0.00597442	0.0122611	0.00702322	0.00529304	0.00533186	0.00561653	0.00688429	0.00655841	0.00637725	0.00643548	0.0200617	0.00719586	0.00532198	0.00684989	0.00505876	0.00637589	0.00685432	0.00583787	0.00627952	0.0342052	0.00646545	0.00525047	0.00718871	0.0050557	0.0057936	0.0289704	0.00779245	0.0089904	0.00921651
Sample_0_A07	1	0.00398991	0.00413615	0.00338861	0.00368941	0.0052652	0.00588892	0.00664564	0.0051388	0.00725413	0.00470383	0.00836968	0.00611904	0.00605296	0.0058464	0.00617391	0.00633939	0.00613311	0.00550567	0.00842082	0.00531261	0.0162076	0.0058803	0.0056384	0.00518419	0.00511639	0.00600814	0.00599291	0.00586823	0.00610525	0.0141756	0.00697402	0.00476014	0.00733687	0.00469953	0.00571166	0.0065494	0.00544016	0.00648907	0.0413026	0.00607508	0.00521378	0.00729923	0.00485179	0.00566971	0.0199634	0.0076595	0.00899339	0.00866588
Sample_0_A08	1	0.00397027	0.0047292	0.00470098	0.00487032	0.00502713	0.00640073	0.00700913	0.00669552	0.00693072	0.00665789	0.0071283	0.00717534	0.00698404	0.00697463	0.0070938	0.00730392	0.00711262	0.00708439	0.00764261	0.00710948	0.0092326	0.00797817	0.00722238	0.00715339	0.00708753	0.00751717	0.00722865	0.00728824	0.00731333	0.0127105	0.00780255	0.00718161	0.00771161	0.00701853	0.00757676	0.00752344	0.00714711	0.00717534	0.0180481	0.00731019	0.00678333	0.00760184	0.00690877	0.00752344	0.0175777	0.00873083	0.00944586	0.00948662
Sample_0_A09	1	0.00630662	0.00563836	0.00492785	0.00535848	0.007388	0.00774274	0.00799308	0.00658581	0.00884953	0.00627468	0.0106078	0.00811258	0.00811224	0.0079086	0.0080075	0.00799926	0.00756554	0.00692063	0.00965001	0.0066514	0.0175449	0.00727056	0.0074505	0.00699892	0.00680456	0.0076119	0.00741719	0.00718917	0.00731108	0.0139027	0.00804184	0.00607345	0.0084189	0.00605662	0.00687324	0.00769638	0.00667269	0.00775956	0.0360887	0.00692887	0.00640312	0.00834679	0.00600511	0.00664934	0.0187107	0.0083461	0.00993984	0.00906965
Sample_0_A10	1	0.0109972	0.0114461	0.0103242	0.0108128	0.0121071	0.0136427	0.0136289	0.0123889	0.0134703	0.0122656	0.0135177	0.013578	0.0133669	0.0127482	0.0130343	0.0128516	0.012182	0.0118692	0.0129007	0.0117055	0.0170861	0.0123087	0.011422	0.0114651	0.0110661	0.0117779	0.0111928	0.0110041	0.0109886	0.0168801	0.0112841	0.0100958	0.0111678	0.00989075	0.0104621	0.0101889	0.0096512	0.00997348	0.0221452	0.00951591	0.00894804	0.00949178	0.00843101	0.0086878	0.0165311	0.00988903	0.0105681	0.00995969
Sample_0_A11	1	0.00651288	0.00597214	0.00548637	0.00579622	0.00763035	0.00823556	0.00868684	0.00724553	0.00947946	0.00686571	0.0112891	0.00832451	0.00826804	0.0081521	0.008342	0.00833201	0.00794969	0.00739896	0.0105799	0.00722104	0.0164856	0.00747192	0.00782575	0.00690069	0.00697066	0.00770831	0.00760586	0.00744244	0.00765933	0.0131407	0.00816259	0.00620903	0.0083455	0.00609208	0.00696616	0.00754938	0.00672978	0.00758537	0.0344635	0.00673577	0.00617254	0.00821407	0.0058532	0.00713408	0.0168279	0.00821856	0.00905666	0.00894971
Sample_0_A12	1	0.00217224	0.00412702	0.00185427	0.00188622	0.00324541	0.00472975	0.00811156	0.00400294	0.00488543	0.00319953	0.0074151	0.00564724	0.00415701	0.00410506	0.00463763	0.00621606	0.00526946	0.00485758	0.00704964	0.00471761	0.032287	0.00681986	0.00451497	0.00407953	0.0037421	0.00654974	0.00497613	0.00505558	0.00566956	0.0352503	0.00697126	0.00451515	0.0105188	0.00443731	0.00780431	0.00626765	0.00525822	0.00653171	0.0500946	0.00943433	0.00510325	0.00730584	0.00447177	0.0053898	0.037281	0.00815548	0.0111067	0.00962893
Sample_0_A13	1	0.00361309	0.00362069	0.002878	0.00303597	0.00391542	0.00487021	0.00596019	0.0041462	0.00599121	0.00382583	0.0056129	0.00416995	0.00464988	0.00470369	0.00503895	0.00540934	0.00504813	0.00454446	0.00719452	0.00441529	0.0118124	0.0042684	0.00421332	0.00400406	0.00428708	0.00562905	0.00505636	0.00490694	0.00517793	0.0117466	0.00566292	0.00404173	0.0057791	0.00390814	0.0056243	0.00558568	0.00486135	0.00583324	0.0285932	0.00518489	0.00430576	0.00626885	0.00439693	0.00498481	0.0229695	0.00765577	0.0080632	0.00928012
Sample_0_A14	1	0.00167125	0.00360666	0.00152136	0.00155166	0.0025183	0.00338679	0.00619299	0.00311129	0.00395852	0.00256206	0.00789011	0.00455984	0.00343091	0.00321334	0.00363784	0.0049218	0.0041201	0.00370322	0.00605941	0.00365963	0.0274988	0.00599226	0.00470742	0.00363749	0.00319297	0.00592121	0.00422746	0.0042815	0.00486794	0.0316519	0.00599102	0.00360542	0.00966376	0.00384832	0.00752868	0.00572385	0.00472354	0.00562304	0.0498756	0.00927647	0.00435467	0.00698034	0.00420124	0.00493349	0.0346267	0.00823719	0.0106639	0.0099692
Sample_0_A15	1	0.00213283	0.00427481	0.00191805	0.00193768	0.00290295	0.004726	0.00884825	0.00407564	0.00483907	0.00340968	0.00594329	0.00324776	0.00400784	0.00407118	0.00468407	0.0066465	0.00528468	0.00485156	0.00687935	0.00472421	0.0166463	0.00439547	0.00396859	0.00368646	0.00385127	0.0072547	0.00502196	0.00530498	0.00580301	0.0181067	0.00646919	0.00441063	0.00713717	0.0041459	0.00744829	0.00651469	0.00532617	0.00648168	0.0366531	0.00848672	0.00508217	0.00646139	0.00459352	0.00493453	0.0290715	0.00867451	0.00974974	0.0105038
Sample_0_A16	1	0.00188469	0.00469243	0.00171817	0.0017522	0.0027324	0.00408349	0.0102639	0.00380104	0.00437977	0.00325944	0.0143805	0.00336554	0.00392734	0.00371441	0.0042056	0.00640331	0.00479234	0.00447295	0.00637692	0.00436393	0.0313871	0.00443018	0.00499289	0.00373953	0.00354589	0.0076372	0.0046533	0.0049241	0.00530973	0.0226703	0.00677111	0.00409513	0.00888802	0.00409331	0.00833386	0.00624116	0.00480544	0.00789599	0.0519803	0.0105161	0.00522092	0.00643807	0.00436958	0.00483875	0.0326774	0.00853696	0.0111818	0.00979724
Sample_0_A17	1	0.00186592	0.00363378	0.00163662	0.00169802	0.00248522	0.00385422	0.00746988	0.00338058	0.00429264	0.00284576	0.00467295	0.00284637	0.00349287	0.00351305	0.00423021	0.0059579	0.00448732	0.00406787	0.00615423	0.00399143	0.013032	0.00383465	0.00344074	0.00327963	0.00353428	0.00694329	0.00449412	0.00476483	0.00522467	0.0154515	0.005845	0.00381467	0.00620306	0.00373617	0.00792724	0.00682606	0.00515359	0.00588435	0.0399168	0.00815675	0.00460084	0.00642082	0.00453594	0.00503616	0.0277443	0.00879397	0.00969077	0.011682
Sample_0_A18	1	0.00161086	0.00360543	0.00151176	0.00153805	0.00229374	0.00338492	0.00799246	0.00322588	0.00433389	0.00275764	0.0106043	0.00288302	0.00335561	0.00314154	0.00356931	0.00547367	0.00409769	0.00369885	0.005923	0.00363247	0.0239897	0.00383842	0.00410979	0.00321945	0.00309974	0.00640864	0.00407367	0.0042972	0.00461605	0.0191248	0.0060168	0.00346757	0.00744857	0.0035555	0.0069357	0.00597387	0.00429626	0.0069357	0.0503909	0.0100899	0.00455061	0.00609869	0.00394526	0.0044744	0.0313726	0.00784249	0.010144	0.00927351
Sample_0_A19	1	0.00317737	0.00493414	0.00278543	0.00287444	0.00404552	0.00558896	0.00955912	0.00488845	0.00599159	0.00444399	0.00853076	0.00448494	0.00516171	0.00514539	0.00557709	0.00718403	0.00599277	0.00560736	0.00781363	0.0054234	0.0230721	0.00513649	0.00496886	0.004533	0.00461875	0.00779879	0.00593581	0.00582959	0.00647402	0.0200944	0.00695171	0.00491842	0.00848892	0.00474277	0.00765074	0.00632003	0.00579369	0.00762938	0.0399577	0.00753354	0.0057652	0.00702411	0.00495996	0.00554001	0.0332009	0.00855479	0.0104658	0.00938081
Sample_0_A20	1	0.00154327	0.00346364	0.00144624	0.00148804	0.00221797	0.00323469	0.00774789	0.00311994	0.00416465	0.00267717	0.00940218	0.00277923	0.00329347	0.00310651	0.00354891	0.00536758	0.00403273	0.0036269	0.00569952	0.00353808	0.0214364	0.00370993	0.00395847	0.00324216	0.00311602	0.00636452	0.00401575	0.00426037	0.00453092	0.0176647	0.00558067	0.00344908	0.00714931	0.00354872	0.00707486	0.00603893	0.00435403	0.00663526	0.0462948	0.00978674	0.00458186	0.00596354	0.00409971	0.00460705	0.0292408	0.00815875	0.0100896	0.00993694
Sample_0_A21	1	0.0024851	0.00554698	0.00234481	0.00232103	0.00349476	0.00581507	0.0115698	0.00528778	0.00538964	0.00439559	0.0113126	0.00408282	0.00503891	0.00495435	0.00557509	0.0078315	0.00636686	0.00616027	0.0076607	0.00588353	0.030847	0.00524502	0.0055232	0.00471701	0.00452652	0.00874723	0.00602166	0.00630416	0.00678677	0.0243538	0.00730517	0.00533414	0.0103308	0.00516311	0.00847409	0.00653694	0.00581723	0.00858147	0.0374	0.0121034	0.00641659	0.00702483	0.00520178	0.0056719	0.032082	0.00924665	0.0115814	0.0100718
Sample_0_A22	1	0.00183384	0.00467022	0.00175376	0.001796	0.00278641	0.00396562	0.00911924	0.00386652	0.00446177	0.00335323	0.016271	0.00356335	0.0042299	0.00375194	0.00422384	0.00596861	0.00475511	0.00444672	0.00636984	0.00438817	0.0326878	0.00453955	0.00577396	0.00416446	0.00373877	0.0069285	0.0047894	0.0051808	0.00564015	0.0207679	0.00692975	0.0041492	0.0099978	0.00443083	0.00802972	0.00658164	0.00499137	0.00832118	0.0527564	0.0137382	0.00564872	0.00704788	0.00454519	0.00515487	0.0300808	0.00884158	0.0110704	0.0095144
Sample_0_A23	1	0.00224941	0.0046047	0.00210165	0.00209397	0.00318715	0.00519619	0.00846618	0.00459329	0.00489672	0.00382705	0.00960008	0.00374723	0.00464216	0.00454699	0.00511685	0.00651461	0.00593871	0.00547984	0.00736509	0.00535116	0.0252724	0.00494768	0.00527484	0.00437945	0.00429778	0.00717568	0.00568251	0.0058447	0.00642224	0.0203243	0.00706795	0.00506449	0.00941369	0.00489416	0.00788865	0.00641549	0.00567856	0.00760453	0.0335643	0.0101427	0.00586774	0.00710285	0.00530114	0.00564435	0.026596	0.00944325	0.0106421	0.0109557
Sample_0_A24	1	0.00338334	0.0055759	0.00267652	0.00279516	0.00465051	0.00807028	0.0118857	0.0061866	0.00598042	0.00502239	0.0160151	0.00503984	0.00657846	0.00676794	0.00761466	0.00931645	0.00843532	0.00809102	0.00931038	0.0077452	0.030489	0.00631536	0.0071975	0.0056814	0.00588909	0.00873333	0.00740418	0.00787017	0.00853019	0.0209871	0.00927395	0.00695287	0.0108541	0.00607427	0.00917427	0.00784512	0.00699385	0.00978041	0.0416082	0.0114784	0.00751701	0.00786384	0.00603127	0.00653824	0.0256386	0.0100767	0.0120742	0.0109337
Sample_0_E01	1	0.00404621	0.00485592	0.00370745	0.00393447	0.00566642	0.00672125	0.00850238	0.0059438	0.007601	0.00543271	0.011901	0.00604964	0.00676689	0.00662171	0.00698014	0.00756637	0.00721227	0.00653869	0.00930344	0.00630341	0.0207327	0.00607993	0.00653554	0.00563258	0.00580452	0.00722958	0.00676571	0.00657528	0.00681135	0.0143628	0.00762342	0.00554406	0.0080751	0.00536819	0.00653436	0.00659181	0.00591469	0.00802671	0.0351073	0.00658394	0.00578681	0.00739404	0.00528792	0.0057219	0.0234156	0.00838632	0.00955013	0.00888442
Sample_0_E02	1	0.00430155	0.00463692	0.0037985	0.0041193	0.00581601	0.0070176	0.00794781	0.00608033	0.00783087	0.00550447	0.00816271	0.00649248	0.00693023	0.00684153	0.00726295	0.007612	0.00722456	0.00666899	0.00929237	0.00644968	0.0170165	0.00655602	0.00609357	0.0057379	0.00597045	0.00713056	0.00683006	0.00676607	0.00689316	0.0148564	0.00725898	0.00566024	0.00810225	0.0053862	0.00627802	0.00673077	0.0060693	0.00706879	0.028881	0.00662001	0.00556051	0.00713321	0.0053562	0.00592147	0.0185212	0.00810711	0.00865914	0.00904482
Sample_0_E03	1	0.00392416	0.00434206	0.00352001	0.00381161	0.00536954	0.0065638	0.00727961	0.00573357	0.0078669	0.00511174	0.0103572	0.00565482	0.00645013	0.0063829	0.00673913	0.00703148	0.00698467	0.00630415	0.0095489	0.00613364	0.015177	0.00568045	0.00625994	0.00526218	0.00552518	0.00643267	0.0062852	0.00621611	0.00656454	0.00975618	0.00746423	0.00534242	0.00749618	0.00503448	0.00614627	0.00627331	0.00567414	0.00690555	0.0431127	0.00607012	0.0055237	0.00690109	0.00510468	0.00557236	0.0137777	0.00810353	0.00844156	0.00881711
Sample_0_E04	1	0.00465013	0.00518046	0.00396989	0.00419142	0.00618399	0.00851316	0.0091801	0.00700357	0.00817383	0.0061108	0.0081707	0.0065519	0.00752294	0.00767089	0.00813899	0.00863919	0.00839144	0.00788381	0.0101977	0.0074474	0.017058	0.00710611	0.00641256	0.00608967	0.006411	0.007566	0.00750298	0.007575	0.00773664	0.0151887	0.00817344	0.0066247	0.00852686	0.00597264	0.00668341	0.00713625	0.0065746	0.00765915	0.0281313	0.00714212	0.00632842	0.0074431	0.00586188	0.00649241	0.0180811	0.00881023	0.00944116	0.00977971
Sample_0_E05	1	0.00697493	0.0076323	0.00677856	0.00704909	0.00866977	0.0102905	0.0113541	0.00944346	0.0106781	0.00892345	0.0139903	0.00960274	0.0100536	0.00970051	0.00999801	0.0103436	0.0100208	0.00947548	0.0114409	0.00929344	0.0180374	0.00886193	0.00918388	0.00821888	0.00827282	0.00930692	0.00883075	0.00873214	0.00898076	0.013397	0.00958083	0.00789778	0.0092867	0.00743087	0.0083866	0.00819107	0.00772079	0.00852144	0.0260237	0.00771068	0.00738452	0.00773849	0.0069193	0.00724209	0.0132545	0.00900015	0.00927911	0.00941396
Sample_0_E06	0	0
Sample_0_E07	1	0.00729195	0.00741885	0.00687498	0.00715681	0.00866233	0.0101514	0.0106656	0.00919466	0.0111592	0.00883208	0.0116742	0.00942045	0.00976243	0.0096141	0.00987367	0.0100525	0.00964212	0.00915758	0.0117022	0.00893509	0.0140268	0.00854532	0.00872002	0.0081127	0.0081918	0.00905128	0.00870601	0.00866233	0.00876451	0.0115819	0.00919137	0.00757954	0.00867716	0.00720625	0.00813577	0.00821653	0.00756636	0.00798167	0.0259746	0.00739001	0.0068824	0.00775753	0.00663024	0.00763228	0.0120533	0.00873155	0.00865904	0.00935618
Sample_0_E08	1	0.00465858	0.00544741	0.00428006	0.00454562	0.00598452	0.00681787	0.00823321	0.00621418	0.00849952	0.00579152	0.00881296	0.00685826	0.00676214	0.00676214	0.00700414	0.00761044	0.00701237	0.00643411	0.00975178	0.00620333	0.0174711	0.00698656	0.00602006	0.00578367	0.00583042	0.00734077	0.00695065	0.00657512	0.00666863	0.0176196	0.00795605	0.00543507	0.00779559	0.00530453	0.00603502	0.00664507	0.00582967	0.00693681	0.0358529	0.00663945	0.0054044	0.0073677	0.00511752	0.00549117	0.031066	0.00785731	0.00846324	0.00852234
Sample_0_E09	1	0.00821177	0.00800234	0.00738482	0.00778598	0.00952997	0.0108697	0.0112763	0.00974017	0.0114896	0.00935981	0.011746	0.0101051	0.0105009	0.010484	0.0106118	0.0107488	0.0101806	0.00971091	0.0118214	0.00952997	0.0139958	0.00905182	0.00909108	0.00879926	0.00877154	0.00952689	0.00920658	0.00907799	0.00911572	0.0121117	0.00936904	0.00802005	0.00885855	0.00757501	0.00841582	0.00850898	0.00790224	0.0083342	0.0239285	0.00756346	0.00733785	0.00790301	0.00696596	0.00770128	0.0125436	0.00889397	0.00899253	0.00953536
Sample_0_E10	1	0.0039122	0.00466553	0.00328738	0.00337923	0.00419342	0.00535687	0.0071115	0.00479631	0.00620508	0.00436352	0.00699206	0.00497057	0.00496187	0.00499627	0.00532663	0.00619601	0.00545969	0.00507981	0.00747853	0.00486813	0.0160699	0.00582218	0.00470106	0.00438393	0.00451131	0.00628295	0.00537728	0.00532626	0.00567628	0.0179712	0.00681932	0.00447465	0.00699886	0.00436314	0.00580479	0.00618429	0.00515503	0.00588152	0.0418314	0.00624175	0.00463453	0.00660197	0.00458729	0.00550391	0.0325294	0.00752313	0.00837437	0.00887672
Sample_0_E11	1	0.00133358	0.00258282	0.0012834	0.00128388	0.00209578	0.00267508	0.0055792	0.00249623	0.00394197	0.00206487	0.0176542	0.0027811	0.00285896	0.0025354	0.00285604	0.00385958	0.00325859	0.00280684	0.00547464	0.00286236	0.027923	0.00339666	0.00673376	0.00285928	0.00245527	0.0043633	0.00315306	0.00335409	0.00393177	0.0166233	0.00492576	0.0027701	0.0092193	0.00292224	0.00707269	0.00482476	0.00374045	0.00544259	0.0587178	0.00617161	0.00397111	0.00556139	0.0034381	0.00419124	0.0208042	0.00690128	0.00806798	0.00803609
Sample_0_E12	1	0.00159057	0.00444359	0.00152419	0.00154079	0.0022452	0.00339091	0.0083722	0.00322558	0.00427371	0.0027663	0.00620976	0.00340474	0.00304523	0.00304977	0.0035683	0.0061185	0.00407656	0.00373285	0.00592906	0.00362302	0.0197977	0.00550969	0.00339645	0.00309086	0.00308177	0.0073055	0.00411311	0.00429306	0.00479619	0.0243306	0.00575444	0.00345689	0.00717256	0.0034966	0.007009	0.00584076	0.00445109	0.00527541	0.045326	0.0090057	0.00412259	0.00608275	0.00380772	0.00424763	0.0373214	0.0074898	0.00876431	0.00922872
Sample_0_E13	1	0.00191682	0.00296599	0.00174101	0.00175035	0.00290678	0.00436394	0.00665836	0.00371989	0.00452106	0.00298599	0.0192079	0.00347396	0.00396089	0.00377806	0.00429772	0.00515757	0.00485113	0.00445431	0.0064184	0.00434057	0.026602	0.00409801	0.00729799	0.00367834	0.00346331	0.00508174	0.0042759	0.00457274	0.00501682	0.0145529	0.005785	0.00405386	0.00887175	0.00391415	0.00646151	0.00559776	0.00449405	0.00632595	0.0445509	0.00891097	0.00502643	0.00579928	0.00443172	0.00489917	0.0162004	0.00828717	0.00922494	0.00962565
Sample_0_E14	1	0.00429887	0.00595938	0.00417781	0.00417219	0.00517374	0.00771849	0.00919741	0.00700087	0.00709572	0.00630571	0.0088205	0.00627888	0.00678745	0.00679432	0.00725547	0.00820273	0.00782395	0.00762052	0.00873065	0.00740773	0.0170101	0.00739899	0.00678932	0.00625516	0.00625204	0.00794001	0.00716498	0.00731724	0.00782083	0.0152105	0.00842238	0.00687169	0.00929663	0.00652661	0.00833377	0.00758932	0.00690102	0.00762863	0.0318668	0.00985201	0.0069341	0.00782207	0.00651912	0.00692786	0.0195524	0.00943454	0.0100024	0.0104523
Sample_0_E15	1	0.00155765	0.00266434	0.00150021	0.00146163	0.00266105	0.00352308	0.00611683	0.00318458	0.00427943	0.00252951	0.0207528	0.00313416	0.00340338	0.00312846	0.00354741	0.00442961	0.00409747	0.00366733	0.00588268	0.00361099	0.0273226	0.00366339	0.00707772	0.00325035	0.00293707	0.00464161	0.00377476	0.00391353	0.00423054	0.0146954	0.0052263	0.00342683	0.00831047	0.00341478	0.00585616	0.00518947	0.00392449	0.0058145	0.0472884	0.00869698	0.00450173	0.0055637	0.00384995	0.00418012	0.0183286	0.00782378	0.00855338	0.00888004
Sample_0_E16	1	0.0020476	0.00481977	0.00194941	0.00193208	0.00300799	0.004597	0.00821302	0.00419316	0.00464522	0.00351054	0.0103309	0.00425971	0.00409295	0.00402363	0.00449956	0.00614658	0.00518067	0.00488783	0.00674481	0.00474216	0.0294646	0.00580703	0.00500813	0.00397667	0.00376445	0.00660241	0.00505133	0.00517037	0.00576885	0.0251064	0.00682819	0.00443777	0.0105118	0.00443978	0.00650647	0.00598911	0.00516309	0.00666545	0.0456659	0.0110995	0.00522135	0.00697989	0.00457791	0.00506388	0.0340041	0.00864549	0.0096644	0.00944138
Sample_0_E17	1	0.00165249	0.00348463	0.00156146	0.00157707	0.00233811	0.00359084	0.00691539	0.00331993	0.00438575	0.00274228	0.00601339	0.00347166	0.00320933	0.00321109	0.00365131	0.00493658	0.00412716	0.00376807	0.00617875	0.00374762	0.020859	0.0053557	0.00360975	0.00326826	0.0031084	0.0058775	0.00407153	0.00424898	0.00453	0.0245323	0.00595402	0.0035893	0.00744489	0.00369639	0.0062113	0.00590939	0.00435013	0.00579504	0.0464402	0.0100561	0.00430989	0.00638215	0.00392288	0.0045311	0.0310233	0.00785103	0.0102677	0.00969021
Sample_0_E18	1	0.00577262	0.00522407	0.00442501	0.00521026	0.00650391	0.00595697	0.00696799	0.00570292	0.00663976	0.0058057	0.00989348	0.0074173	0.00766685	0.00735917	0.00726122	0.00744878	0.0067557	0.00628969	0.00760133	0.00612237	0.0177392	0.00729526	0.00786533	0.00739193	0.00715619	0.00849481	0.00733348	0.007135	0.00747158	0.0161739	0.00779917	0.00629997	0.00978653	0.0068604	0.00869811	0.00825554	0.00755508	0.0079559	0.0329496	0.0101912	0.0067541	0.00858185	0.00710031	0.0074552	0.021677	0.00979007	0.0102525	0.0103052
Sample_0_E19	1	0.00209549	0.00372656	0.00187056	0.00193051	0.00282685	0.00444392	0.00732091	0.00389715	0.0048033	0.00323301	0.00499937	0.0036851	0.00386913	0.0039344	0.00443551	0.00567947	0.00488733	0.00453215	0.00642148	0.00437753	0.0153928	0.00541813	0.00378062	0.00369771	0.00368006	0.00614417	0.00464587	0.00489965	0.0051327	0.0199317	0.00599712	0.00415709	0.00677834	0.00412823	0.00663632	0.0065142	0.00479601	0.00597611	0.0396507	0.0101898	0.00478089	0.0061114	0.00437753	0.00491786	0.0262884	0.00811642	0.00991387	0.0099895
Sample_0_E20	1	0.00219687	0.00444946	0.00210672	0.00205126	0.00306474	0.004839	0.00867327	0.00441777	0.00495128	0.00358076	0.0109513	0.00377526	0.00431396	0.00426725	0.00483764	0.00632261	0.00537224	0.00502613	0.00693261	0.00491058	0.0289321	0.0053594	0.00537907	0.00408286	0.00398124	0.00666736	0.00506164	0.00520096	0.00562465	0.0323077	0.0064521	0.00462183	0.00930349	0.00461227	0.00794608	0.00625131	0.0051272	0.00718038	0.0388754	0.0114381	0.00521708	0.00712001	0.00460926	0.00536923	0.0338834	0.00824275	0.0102845	0.00998123
Sample_0_E21	1	0.0047745	0.00532918	0.00366059	0.00395526	0.00628892	0.0103974	0.0115228	0.00766466	0.00728241	0.00631674	0.00669033	0.00648552	0.00843327	0.00903675	0.0100033	0.0110771	0.0104978	0.0100964	0.0106543	0.00951525	0.0134755	0.00812126	0.00678977	0.00699823	0.00783708	0.00969497	0.00928307	0.00966304	0.00995817	0.0169851	0.00993035	0.00886752	0.00928216	0.00739964	0.00884426	0.00923153	0.00858334	0.00952757	0.0226186	0.0109713	0.00869783	0.00826586	0.00740465	0.0079055	0.018001	0.0112463	0.0122458	0.0124373
Sample_0_E22	1	0.00187214	0.00411308	0.00179957	0.00179957	0.00267093	0.00395819	0.00788877	0.00369716	0.00456581	0.00307411	0.00907693	0.00332079	0.00380141	0.00364572	0.00415721	0.00558122	0.00457258	0.00420027	0.00615147	0.00414449	0.0249463	0.00471582	0.00458287	0.00363976	0.0035301	0.00602285	0.00441634	0.00456202	0.00486366	0.0292976	0.00555198	0.00393301	0.00852238	0.0040332	0.00700929	0.00586797	0.00456013	0.00639869	0.0370897	0.010521	0.00473017	0.00678861	0.00412905	0.00474046	0.0337819	0.00797406	0.00997455	0.00955891
Sample_0_E23	1	0.00270615	0.0044167	0.00228365	0.0023534	0.003819	0.00653998	0.00927309	0.00525058	0.00531594	0.00419804	0.0081508	0.00483482	0.00518758	0.00531359	0.00601405	0.00729435	0.00671383	0.00645676	0.00769596	0.00624282	0.0237162	0.00624753	0.00517579	0.00475767	0.0047078	0.00715486	0.00594666	0.00628325	0.00666329	0.0200731	0.00732703	0.00566567	0.00952611	0.00525395	0.00767709	0.00681086	0.00581055	0.00740284	0.0372908	0.0111922	0.00620744	0.0068897	0.00523273	0.00577146	0.0221809	0.0090834	0.0106403	0.0104756
Sample_0_E24	1	0.00247559	0.00344965	0.00299858	0.00310348	0.00333576	0.00434428	0.00567648	0.00447465	0.00476836	0.00447015	0.00732038	0.00488225	0.00509355	0.00482531	0.00508456	0.00550565	0.0051385	0.00500214	0.00561954	0.00505608	0.0142302	0.00564651	0.00601665	0.0053498	0.00509954	0.00612155	0.00529585	0.00539925	0.00560605	0.0160928	0.00590576	0.00519395	0.00788683	0.00539775	0.00690828	0.00618898	0.00567798	0.00633884	0.0192563	0.00671497	0.00562403	0.00669998	0.00566899	0.00586979	0.0222743	0.00847426	0.00908566	0.00951874
Sample_0_J01	1	0.010431	0.0111821	0.00905442	0.0100955	0.0112914	0.0123573	0.0113266	0.010862	0.0124417	0.0112698	0.0144291	0.0127307	0.0132031	0.0122145	0.0125587	0.011799	0.0111227	0.0107966	0.0116648	0.0106211	0.0160362	0.0115194	0.0121775	0.0117637	0.0111365	0.0116312	0.0107364	0.010382	0.0105015	0.013345	0.0104284	0.00997673	0.0112234	0.0101118	0.0105213	0.0101454	0.00968593	0.0099707	0.0195629	0.00933576	0.0090613	0.00967474	0.00873867	0.00883073	0.0137838	0.0101127	0.0104869	0.0102193
Sample_0_J02	1	0.0100381	0.00904086	0.00854183	0.00955154	0.0112067	0.0118795	0.0116309	0.0108158	0.0118446	0.0110628	0.0122122	0.0124085	0.0133284	0.0126672	0.0126248	0.0122031	0.0115219	0.0111618	0.0117099	0.0109322	0.0136203	0.0116616	0.0116325	0.0117456	0.0114728	0.0119927	0.0112175	0.0108099	0.0108407	0.0157063	0.0105762	0.0101188	0.0112325	0.0102261	0.0106652	0.0105122	0.0100414	0.00997822	0.0167892	0.00969377	0.00923465	0.00973286	0.00897349	0.00926127	0.0157845	0.0105263	0.0109322	0.0109347
Sample_0_J03	1	0.0100056	0.0127746	0.0103563	0.0109239	0.0111351	0.013683	0.0129393	0.0127084	0.0138633	0.0129393	0.0150323	0.0134238	0.0137464	0.012852	0.0134112	0.0128464	0.0124746	0.0122534	0.0129436	0.0123548	0.0162703	0.0125154	0.0128562	0.012352	0.0117464	0.0122886	0.0116168	0.0113844	0.0115647	0.0135802	0.011507	0.0110182	0.0118788	0.0108774	0.0109901	0.0105042	0.0101788	0.0104929	0.0166661	0.00996472	0.00976472	0.00974218	0.0091605	0.00937458	0.0120675	0.0105408	0.0107647	0.0104647
Sample_0_J04	1	0.00685899	0.00629963	0.00567648	0.00625993	0.00817265	0.0090645	0.00915453	0.0078196	0.00941046	0.00759558	0.00952389	0.00882771	0.00962243	0.00959904	0.0096671	0.0095487	0.00902976	0.008486	0.010196	0.00810814	0.0149941	0.00833996	0.00844418	0.00832295	0.00830381	0.00913539	0.00874831	0.0085257	0.00860369	0.0150437	0.00855406	0.00742543	0.00996131	0.00729357	0.00825985	0.00856399	0.00780826	0.00835201	0.0296003	0.00796281	0.00701779	0.00833642	0.00687742	0.00791673	0.018046	0.00890144	0.00941542	0.00938777
Sample_0_J05	1	0.00685108	0.00691715	0.00645083	0.00676586	0.00833428	0.00957332	0.00987973	0.00883315	0.0106572	0.00844727	0.0126652	0.00918935	0.00962694	0.00960204	0.00972556	0.00976482	0.00950916	0.00898444	0.0115822	0.00870676	0.0167193	0.00852196	0.00937703	0.00823757	0.00828258	0.00891933	0.00880826	0.00857654	0.00872304	0.013774	0.00894423	0.00752518	0.00938756	0.00724845	0.00789478	0.008228	0.00749837	0.00844344	0.0243201	0.00743517	0.00680991	0.00842046	0.00659734	0.00743708	0.0172498	0.00864931	0.00885901	0.00917116
Sample_0_J06	1	0.00516196	0.0043199	0.00380863	0.00434787	0.0060152	0.00639781	0.00720817	0.00557403	0.00679647	0.00525146	0.00885163	0.00666445	0.00743751	0.00728163	0.00734205	0.00756319	0.00707131	0.00641236	0.00811996	0.00607337	0.018838	0.00683189	0.00715932	0.00659024	0.00648284	0.0075658	0.00693892	0.00669056	0.00694489	0.015861	0.00725516	0.00593912	0.0102367	0.00607487	0.00713545	0.00772727	0.00672561	0.00758482	0.0422887	0.00775562	0.00615728	0.00790031	0.00627736	0.00715447	0.0201008	0.00896313	0.0100375	0.00977908
Sample_0_J07	1	0.00719099	0.00546161	0.00508788	0.00600647	0.00873874	0.00903571	0.00945432	0.00757478	0.00809363	0.00722454	0.0124903	0.00890316	0.0105688	0.0104761	0.0103599	0.0104018	0.00970095	0.00896692	0.0098142	0.0084229	0.0164607	0.00845058	0.00940524	0.00901474	0.00929367	0.0102097	0.00949542	0.00935826	0.00947865	0.0117671	0.00916029	0.00800429	0.00974541	0.00795144	0.00950843	0.00929367	0.00891113	0.00950088	0.0316694	0.00917119	0.00809112	0.00865192	0.00796067	0.00821276	0.0141391	0.0105252	0.0112198	0.0106296
Sample_0_J08	1	0.00657371	0.00520717	0.00486488	0.00578254	0.00805772	0.00814817	0.00862896	0.00717797	0.00774733	0.00704136	0.00945653	0.00868038	0.0100116	0.00990316	0.00972339	0.00973915	0.00908122	0.00845556	0.00910223	0.00799654	0.0155791	0.00874793	0.00904669	0.00901328	0.00913826	0.0100897	0.00921445	0.00890106	0.00903843	0.0148615	0.00874418	0.00802094	0.0106455	0.00815118	0.0093233	0.00982735	0.00889205	0.009121	0.0274568	0.00931354	0.00798528	0.00912776	0.00828554	0.00872166	0.0172433	0.0108092	0.0112044	0.0113305
Sample_0_J09	1	0.00241004	0.0035702	0.00204083	0.00213698	0.00320463	0.00461325	0.00682877	0.00400201	0.00511074	0.00332453	0.00864601	0.00370575	0.00426333	0.00438156	0.00485753	0.00564094	0.00526363	0.00465378	0.00723375	0.0045772	0.0220827	0.00476585	0.00446093	0.00374208	0.00395114	0.00602384	0.00497407	0.00508894	0.00546933	0.0214212	0.00717673	0.00421638	0.00662418	0.00397043	0.0066893	0.00702553	0.00520577	0.00621221	0.048753	0.00789167	0.00445031	0.00691178	0.0043128	0.00500677	0.0275644	0.00764376	0.00915719	0.00934361
Sample_0_J10	0	0
Sample_0_J11	1	0.00180912	0.00294278	0.00158405	0.00165411	0.0024028	0.00357381	0.00586163	0.00318616	0.00453073	0.00264642	0.00745154	0.00297598	0.0033026	0.00337364	0.00383354	0.00459908	0.00423242	0.0036756	0.00625123	0.00366462	0.0200045	0.00403933	0.00358553	0.0030702	0.00316199	0.00506387	0.00403323	0.00425342	0.00459762	0.0204813	0.00608084	0.0034869	0.00561703	0.00335801	0.00580207	0.00666281	0.00453805	0.00564754	0.0479835	0.00731483	0.00393436	0.0062693	0.00386894	0.00452682	0.0277424	0.00730116	0.00859789	0.00941176
Sample_0_J12	1	0.00197764	0.00330087	0.00188584	0.00189277	0.00267159	0.00410913	0.00670711	0.00374426	0.00506115	0.00317444	0.00557093	0.0034351	0.00362043	0.00371511	0.00418678	0.0053247	0.00475978	0.00423615	0.00669181	0.00413627	0.0171643	0.00479875	0.00358174	0.00335428	0.00342327	0.00544853	0.00453376	0.00448613	0.00486284	0.0234822	0.00625853	0.0038935	0.00568841	0.00377197	0.00543266	0.00558248	0.0045684	0.00581398	0.041266	0.00763892	0.00435132	0.00642191	0.00415445	0.00500919	0.0376597	0.00743454	0.00983623	0.00939342
Sample_0_J13	1	0.00175032	0.00317155	0.00157425	0.0016237	0.00225881	0.00371629	0.00575161	0.00322636	0.00450017	0.00267178	0.00540889	0.00271205	0.00315231	0.00327714	0.00390018	0.00465744	0.00418921	0.00375208	0.00622677	0.0037796	0.013979	0.0038183	0.00330041	0.00296193	0.00313442	0.00541068	0.00393933	0.0043268	0.00476281	0.0158616	0.00595295	0.00351092	0.00526951	0.00336931	0.00718471	0.00718605	0.00471292	0.00511404	0.0483878	0.00723907	0.00393709	0.0064865	0.00404738	0.00487332	0.0231118	0.00770327	0.00866142	0.0107724
Sample_0_J14	1	0.00195455	0.00303473	0.00182314	0.00185824	0.00257396	0.00402169	0.00609979	0.0035789	0.00505667	0.00302519	0.00471524	0.00321612	0.00350224	0.00366734	0.00412952	0.00507268	0.00461471	0.0040669	0.00653697	0.00397396	0.0136605	0.00445916	0.00338656	0.00323521	0.00336381	0.00507043	0.00441199	0.00440721	0.00477083	0.0196895	0.00598186	0.00375495	0.00538603	0.00365302	0.00534588	0.00578222	0.00453104	0.00552249	0.0413474	0.00746778	0.00419129	0.00657095	0.00412362	0.0051044	0.035507	0.00742959	0.0094827	0.00962646
Sample_0_J15	1	0.00193567	0.00348867	0.00178912	0.00183609	0.00269151	0.00417213	0.00630568	0.00370271	0.00472752	0.00305672	0.008778	0.0032197	0.00367808	0.003733	0.00418702	0.00501497	0.00467619	0.00425246	0.00679768	0.00425375	0.0212017	0.00425272	0.00416109	0.00338626	0.00347532	0.00545616	0.00450295	0.00479579	0.00538301	0.0169031	0.00662495	0.00396681	0.00698118	0.00387108	0.00705048	0.00718702	0.00520567	0.0061001	0.0591559	0.00996168	0.00452682	0.0072866	0.00431072	0.00523364	0.0242372	0.00802601	0.00929952	0.00965062
Sample_0_J16	1	0.00215146	0.00332382	0.00194632	0.00199471	0.00284793	0.00444037	0.00682518	0.00389086	0.00500147	0.00328226	0.00467372	0.00344406	0.00393093	0.00405592	0.00468559	0.00568874	0.004989	0.00451578	0.00658649	0.00437417	0.0128031	0.00472122	0.0036017	0.00357528	0.00375222	0.00572199	0.00482245	0.0048367	0.00521077	0.0194881	0.00606102	0.00409867	0.00561986	0.00395112	0.00617057	0.00615038	0.00492784	0.00567686	0.0377065	0.00825879	0.00461969	0.00666813	0.00439851	0.00532328	0.0342298	0.00784554	0.0098067	0.0106513
Sample_0_J17	1	0.00317648	0.00405914	0.00385754	0.00410545	0.00429615	0.00562014	0.00606691	0.00585442	0.00609416	0.00589256	0.00775867	0.00627396	0.00637748	0.00631754	0.00638838	0.00648917	0.00656273	0.00643469	0.00709668	0.00656273	0.0110251	0.00673436	0.00700678	0.00658452	0.00647828	0.00690326	0.00667442	0.00683515	0.00699044	0.00940412	0.00747263	0.00653548	0.00760884	0.00656545	0.00725469	0.00750804	0.00686784	0.00709396	0.027357	0.00693595	0.0064919	0.00764426	0.00672073	0.00724379	0.0130083	0.008941	0.00925429	0.0094123
Sample_0_J18	1	0.00276964	0.00424016	0.00245384	0.0024967	0.00367911	0.00558773	0.00859108	0.0048144	0.0054773	0.00406381	0.00713506	0.00443927	0.00492252	0.00498581	0.00548291	0.00683179	0.0058877	0.00555773	0.00721484	0.00536819	0.0214912	0.00552972	0.00455497	0.00435059	0.00441751	0.00691585	0.00561542	0.00576508	0.00613889	0.0239434	0.00700123	0.00494757	0.00728604	0.0047333	0.00764205	0.00655523	0.00560487	0.00709188	0.0397935	0.0100478	0.00546181	0.00696233	0.00490406	0.00570475	0.0333217	0.00834583	0.0104618	0.00936211
Sample_0_J19	1	0.00364092	0.00434332	0.00433543	0.0044959	0.00471425	0.00610064	0.0065768	0.00632162	0.00653997	0.00636634	0.00837621	0.00678463	0.00677937	0.00677147	0.00680567	0.00699246	0.00696615	0.00688986	0.00741337	0.00691879	0.0108938	0.00712662	0.00750281	0.00705559	0.00683461	0.00727657	0.00702139	0.00711873	0.00722396	0.00901285	0.00754228	0.0068846	0.00810262	0.00693195	0.00754228	0.00729499	0.00707138	0.00741074	0.0236975	0.00720554	0.00693458	0.0074502	0.00699246	0.00728447	0.01137	0.00891551	0.00933643	0.009368
Sample_0_J20	1	0.00235729	0.00329624	0.00199561	0.00204743	0.00307322	0.00489074	0.00627297	0.00403725	0.00522154	0.00334696	0.00633251	0.00366702	0.00419328	0.00436723	0.00487282	0.00556145	0.00538943	0.00487116	0.00715705	0.00473608	0.0187254	0.00462719	0.00406564	0.00374007	0.00387543	0.00550439	0.00507874	0.0051019	0.00553443	0.0184219	0.00650839	0.00446647	0.00667462	0.00418611	0.00586772	0.00605325	0.00512864	0.00646373	0.0396698	0.00845548	0.005009	0.00721026	0.00472009	0.00554436	0.028851	0.00849959	0.0104268	0.00994522
Sample_0_J21	1	0.00465531	0.00554654	0.00578553	0.0060295	0.00626351	0.00832479	0.008748	0.00858369	0.00880276	0.00865838	0.00915627	0.00909154	0.00925585	0.00923095	0.00921104	0.00933053	0.00933053	0.00937036	0.00950977	0.00941019	0.010869	0.00958944	0.00951973	0.00939526	0.0091015	0.00949982	0.00932057	0.00929568	0.00922597	0.0124424	0.00944505	0.0093156	0.00971391	0.00902682	0.00908656	0.00911644	0.00885255	0.00896209	0.0135527	0.00902184	0.00853888	0.00864344	0.00839947	0.00880774	0.0134929	0.00970893	0.00999771	0.00997281
Sample_0_J22	1	0.0020432	0.00315537	0.00178349	0.00182917	0.00272287	0.00435445	0.00599543	0.00367243	0.00470577	0.00299484	0.00620737	0.00336652	0.00382016	0.00389951	0.00437011	0.00519151	0.0048629	0.00440065	0.00659262	0.00427406	0.0188852	0.00441005	0.00418949	0.00361944	0.00359465	0.00583099	0.00464965	0.00467341	0.00505292	0.019117	0.00586362	0.004083	0.00848861	0.00397337	0.00734277	0.00644098	0.00477807	0.00609357	0.0423063	0.0093275	0.00472665	0.00691602	0.00463269	0.00559086	0.0254799	0.00858597	0.00978897	0.0105344
Sample_0_J23	1	0.00185081	0.00320939	0.0017093	0.00170625	0.00249574	0.00388691	0.0067298	0.00347256	0.00454278	0.00284697	0.00498691	0.00336236	0.0036217	0.00364105	0.00409128	0.00512587	0.00455067	0.00405183	0.00614086	0.00393653	0.0194376	0.00548549	0.00387418	0.00364639	0.00342675	0.00542976	0.00444276	0.00443131	0.00464153	0.034607	0.00571074	0.00386934	0.00954776	0.00397268	0.00591384	0.00616988	0.00462117	0.00596092	0.0396769	0.0104986	0.00485405	0.00679699	0.00428827	0.00516659	0.0401218	0.00787256	0.0105818	0.00990127
Sample_0_J24	1	0.00230077	0.00370051	0.00203134	0.00208134	0.00316761	0.00495958	0.00748729	0.00423471	0.00494118	0.00343652	0.00868237	0.0039202	0.0043873	0.00434999	0.00493808	0.00589585	0.00537201	0.00495129	0.00696398	0.00485103	0.0251238	0.00516528	0.00475621	0.00412227	0.00399818	0.00620103	0.0049746	0.00518963	0.00565776	0.0226834	0.00671838	0.00449973	0.00903548	0.00438652	0.00704325	0.00677382	0.00521346	0.00674973	0.0507779	0.0106811	0.00559222	0.00674636	0.00468289	0.00546424	0.0275344	0.00855646	0.0104404	0.010064
Sample_0_K01	0	0
Sample_0_K02	1	0.0105801	0.0122354	0.0104081	0.0112185	0.0119653	0.0152998	0.0136687	0.0134089	0.0147475	0.0137323	0.0148387	0.0144412	0.0150314	0.0140231	0.0145359	0.0141401	0.0136583	0.0134794	0.0137323	0.0134914	0.0148439	0.0135603	0.0135259	0.0133985	0.0127636	0.013149	0.0126156	0.0125021	0.012583	0.0132987	0.0124264	0.0121494	0.0123644	0.0117158	0.0116314	0.0111927	0.0110189	0.0112512	0.0132299	0.0104477	0.0104976	0.0100399	0.0098506	0.010181	0.0110602	0.0111411	0.010969	0.0109002
Sample_0_K03	1	0.0114375	0.00954153	0.00952336	0.0107011	0.0110352	0.0111092	0.011006	0.0109041	0.0128066	0.0115511	0.0133491	0.0128099	0.012466	0.011649	0.0115206	0.0112214	0.0107108	0.0104045	0.0116075	0.0104149	0.0140291	0.0115686	0.0117048	0.0113921	0.0106926	0.0110943	0.0102468	0.00997692	0.0100159	0.0127106	0.0103915	0.00985623	0.0106465	0.0100087	0.0102027	0.00989776	0.0092755	0.00933065	0.0193926	0.00901985	0.00886217	0.0093339	0.00855202	0.00864286	0.0138733	0.0100353	0.0105791	0.0106076
Sample_0_K04	1	0.00284184	0.00326444	0.00229143	0.00251547	0.00369493	0.00462091	0.006633	0.00398181	0.00533003	0.00358255	0.00607684	0.00418611	0.00500294	0.00503489	0.00539753	0.00610413	0.00559177	0.00489379	0.00677267	0.0046087	0.0173415	0.0050015	0.00457783	0.00433583	0.00459183	0.0066847	0.00523775	0.00514224	0.00546467	0.0192689	0.00588295	0.00439292	0.0067224	0.00431177	0.00731878	0.0063095	0.00532715	0.0062718	0.0354212	0.00621364	0.00459973	0.00638418	0.00475376	0.00555156	0.0281743	0.00762935	0.00888206	0.00939442
Sample_0_K05	1	0.00231476	0.00317229	0.00211324	0.00221944	0.00327737	0.00457736	0.00622787	0.00408912	0.0051568	0.00345038	0.00812794	0.00408724	0.00462202	0.00458937	0.00496353	0.00564843	0.00546454	0.00477139	0.00679981	0.00467006	0.0252575	0.00502733	0.00481154	0.00430941	0.00418857	0.00579404	0.00507837	0.00508625	0.00553884	0.0220537	0.00636673	0.00437809	0.0085659	0.00435857	0.0066906	0.00658176	0.00509075	0.00649019	0.0528376	0.00866948	0.00515868	0.0066298	0.00457248	0.00533319	0.0274574	0.0076183	0.0091551	0.00839515
Sample_0_K06	1	0.003792	0.00384542	0.00295397	0.00327157	0.00489755	0.00617588	0.00774301	0.0051321	0.0060657	0.00456451	0.00645258	0.00525647	0.00654732	0.00661117	0.00708694	0.00755145	0.00698929	0.00630275	0.00773049	0.00591754	0.0150607	0.00590711	0.00554944	0.00549477	0.00591671	0.00777097	0.00664205	0.00649932	0.00676684	0.0171704	0.00670549	0.00556697	0.00725472	0.00532742	0.00830309	0.0071508	0.00640083	0.00708235	0.0261822	0.00764953	0.00566421	0.00691124	0.00573015	0.0063449	0.022871	0.00870875	0.00952716	0.0103197
Sample_0_K07	1	0.00479433	0.00469364	0.00370404	0.00406065	0.00625591	0.00818476	0.00890638	0.0065863	0.00699011	0.00574145	0.0107372	0.00671164	0.00819525	0.00823773	0.00868035	0.00917279	0.00876635	0.00807306	0.00932172	0.00760579	0.0252014	0.0072282	0.00745738	0.00692456	0.0071873	0.00843806	0.00815487	0.00813966	0.00849575	0.0195208	0.00867982	0.00712961	0.0102725	0.00662931	0.00770806	0.008222	0.00753867	0.00880149	0.0343223	0.0100706	0.0073483	0.00817742	0.00662773	0.00723712	0.0220842	0.00977326	0.0111992	0.0101257
Sample_0_K08	1	0.00359866	0.004248	0.00281196	0.00300824	0.00480657	0.0070321	0.00928549	0.00558133	0.0061188	0.00462941	0.00953472	0.00511512	0.00636006	0.00661486	0.0071384	0.00824399	0.00750229	0.00700224	0.00846814	0.00653603	0.0251699	0.00595397	0.00585803	0.00524332	0.00566573	0.00789683	0.00681114	0.00689912	0.00731955	0.0194393	0.00754926	0.00589545	0.00910474	0.00534564	0.00856488	0.00728053	0.00635051	0.00795615	0.0393977	0.00962788	0.00604833	0.00715074	0.00551683	0.00635091	0.0223719	0.00876554	0.00974772	0.00961315
Sample_0_K09	1	0.00424347	0.00553885	0.00346225	0.00364175	0.00572884	0.00797345	0.00963663	0.00657395	0.0065949	0.00571329	0.0109094	0.00625449	0.00755495	0.00762493	0.00821008	0.00930467	0.00866543	0.00793356	0.00932326	0.00764791	0.0237449	0.00734435	0.00754278	0.00658375	0.00667975	0.0090944	0.00783857	0.0079366	0.00854373	0.0204131	0.00899941	0.00689407	0.0108171	0.00644752	0.00994425	0.00821718	0.00746199	0.00843556	0.0359689	0.00908697	0.00721488	0.00862689	0.0067166	0.0070631	0.0230451	0.00993005	0.0103776	0.0106061
Sample_0_K10	1	0.00307681	0.00401193	0.00273182	0.0028272	0.00402886	0.00560939	0.00761691	0.00489401	0.00578054	0.00423345	0.0103108	0.00462836	0.00519531	0.00525994	0.00564549	0.00646695	0.00593654	0.00555724	0.00736953	0.00537182	0.0258036	0.00519665	0.00556749	0.0045771	0.00468006	0.00637558	0.00556526	0.00560003	0.00601321	0.017133	0.00638405	0.00481645	0.00861933	0.00465287	0.00726078	0.00633368	0.00532502	0.00692738	0.0391164	0.00900132	0.00505446	0.00672369	0.0048013	0.005551	0.0209872	0.00801093	0.00863716	0.00893045
Sample_0_K11	1	0.00265394	0.00376952	0.00234678	0.00239246	0.00369486	0.00583937	0.00792434	0.00491786	0.00571745	0.00401085	0.012496	0.00418696	0.00503664	0.00510027	0.00564656	0.00669598	0.00633242	0.00579306	0.00794671	0.00558166	0.0230875	0.00509712	0.00593199	0.00442545	0.00443143	0.00629902	0.00549188	0.00572879	0.00620293	0.0137221	0.00703938	0.00499851	0.00884648	0.00463054	0.00768333	0.00604195	0.00532333	0.00707341	0.0515818	0.00989527	0.00562199	0.00647513	0.00470899	0.00506089	0.0173852	0.00824317	0.00941388	0.00898227
Sample_0_K12	1	0.00251999	0.00359551	0.00222827	0.00228358	0.00340968	0.00495669	0.00712425	0.00429735	0.00538264	0.00362856	0.0103427	0.00404339	0.0045395	0.00458368	0.00504437	0.00586897	0.00539917	0.00497827	0.00716944	0.00478536	0.026264	0.00483392	0.00527	0.00403294	0.00410072	0.00585076	0.00504336	0.00514218	0.00548045	0.0197876	0.0060919	0.00441505	0.00842168	0.00422382	0.00659913	0.00577083	0.00483021	0.00672122	0.0414285	0.00928439	0.00479986	0.00637519	0.00442247	0.0051152	0.0233555	0.00784969	0.00883212	0.00893701
Sample_0_K13	1	0.00269724	0.00374805	0.00232012	0.00238595	0.00357298	0.00557026	0.00724715	0.00467981	0.00537207	0.00381843	0.00845833	0.00425683	0.00493613	0.00503697	0.00558111	0.00638927	0.00601145	0.0055496	0.00760815	0.00534896	0.0235591	0.00553594	0.00517388	0.00449528	0.00449598	0.00632239	0.00561508	0.005794	0.00627127	0.0263743	0.00756088	0.00500966	0.00904309	0.00490181	0.00680735	0.00714315	0.00586964	0.00767749	0.0465474	0.0116545	0.00549147	0.00741697	0.00500546	0.00598309	0.029595	0.00851085	0.0125859	0.00995559
Sample_0_K14	0	0
Sample_0_K15	1	0.00211199	0.0031292	0.001876	0.00193772	0.0028579	0.00427249	0.0063046	0.00374837	0.0047537	0.00308068	0.00684258	0.00348532	0.00398105	0.0040431	0.0044791	0.00539069	0.00482829	0.00437777	0.00647755	0.00428041	0.0196006	0.00471409	0.00414509	0.0037015	0.00372461	0.00576728	0.00466162	0.00490123	0.0052062	0.0245854	0.00653233	0.00402132	0.00754295	0.00407578	0.00653696	0.00712576	0.00502269	0.0067901	0.0482628	0.0105421	0.0046636	0.00657491	0.00427282	0.00496691	0.0302081	0.00774494	0.0112177	0.00951367
Sample_0_K16	1	0.00285484	0.00405834	0.00247254	0.00255667	0.00384819	0.00569416	0.00877969	0.00486559	0.00548479	0.00400871	0.010029	0.00433518	0.0051812	0.0052665	0.00575969	0.00699615	0.00607995	0.00569843	0.00749593	0.00541461	0.0275717	0.0052475	0.00519012	0.00457402	0.00469227	0.00703919	0.00572712	0.00599232	0.00649017	0.0232547	0.00711867	0.00502378	0.0085362	0.00480743	0.00801122	0.00709696	0.00592253	0.0072757	0.0455009	0.010842	0.00544912	0.00653553	0.00492375	0.00556931	0.0250607	0.00821594	0.00981027	0.00937369
Sample_0_K17	1	0.00230462	0.00291593	0.00257001	0.0026857	0.00308493	0.00396504	0.00477823	0.00388905	0.00425085	0.00381533	0.00520581	0.00422589	0.00440282	0.00434838	0.00456161	0.00487464	0.00456274	0.00433477	0.00509466	0.0043654	0.00989898	0.00480205	0.00458996	0.00447654	0.00437901	0.00521488	0.00460697	0.00479865	0.00499939	0.0127684	0.00557668	0.00438241	0.00589198	0.00449809	0.00570598	0.00639555	0.00510147	0.00551771	0.0313075	0.00551204	0.0046478	0.00602695	0.0048701	0.00588177	0.0199874	0.00737206	0.00910733	0.00922302
Sample_0_K18	1	0.00280116	0.00388741	0.00237681	0.00245875	0.0036824	0.00552539	0.00821384	0.00460371	0.00546563	0.00384698	0.00838915	0.00411676	0.00494326	0.00503449	0.00557297	0.00680485	0.00588604	0.00544953	0.00742777	0.00523987	0.0231903	0.00499192	0.00473288	0.00438546	0.00458225	0.006729	0.0055397	0.00585813	0.00637013	0.0213842	0.00700271	0.00485846	0.00773189	0.00464057	0.00771937	0.00723349	0.00588747	0.00705781	0.0438328	0.0100193	0.00527278	0.00656477	0.00479477	0.00553361	0.0253328	0.00809433	0.00955699	0.00947183
Sample_0_K19	1	0.00316996	0.00446492	0.00275194	0.00283498	0.00426685	0.00664088	0.00849076	0.00546743	0.00585426	0.00456214	0.00946249	0.00497043	0.00576312	0.00588667	0.00641526	0.00743195	0.00684422	0.00640797	0.00788642	0.00620099	0.02356	0.00628159	0.00579512	0.00518876	0.00518835	0.00712249	0.00629091	0.00655987	0.00700502	0.0214813	0.00799093	0.00601912	0.00955646	0.00559665	0.00805776	0.0077402	0.00642944	0.00817239	0.0465109	0.0118908	0.00639906	0.00745504	0.00547229	0.00603937	0.0246237	0.00884883	0.011506	0.00961074
Sample_0_K20	1	0.00382763	0.0051744	0.00332604	0.00342335	0.00533391	0.00859574	0.0117502	0.00699417	0.00679654	0.00582697	0.00827623	0.00576226	0.00748472	0.00780072	0.00853856	0.010253	0.00906172	0.00869757	0.00952118	0.00822356	0.0198233	0.00703078	0.00662951	0.00663152	0.00703229	0.00987881	0.00828325	0.00872064	0.00916505	0.0200195	0.00913495	0.00767081	0.00935415	0.00695805	0.0105299	0.00914198	0.00825216	0.00907627	0.0339968	0.0112085	0.00791057	0.00793415	0.00696407	0.00734528	0.0198635	0.0101241	0.0112336	0.0109723
Sample_0_K21	1	0.00395172	0.004775	0.00395633	0.00407377	0.00482566	0.00649985	0.00721719	0.00609339	0.00636283	0.00576638	0.00980446	0.00611642	0.00651942	0.00647336	0.00673935	0.00706405	0.0069443	0.00664953	0.00780327	0.00664608	0.0178161	0.0066668	0.00709514	0.00629604	0.00611642	0.00708478	0.00664838	0.00683837	0.00719186	0.0138425	0.00783781	0.0063018	0.00913778	0.00627992	0.00737263	0.00772037	0.0068211	0.00762595	0.0366663	0.0079046	0.0064181	0.00802319	0.0064204	0.0070249	0.0172335	0.00896737	0.0102627	0.00993688
Sample_0_K22	1	0.00233727	0.00333365	0.00208535	0.00212922	0.00314883	0.0048484	0.00680246	0.00409715	0.00524514	0.0034072	0.00957131	0.00359557	0.0042894	0.00436617	0.00477775	0.00590381	0.00529482	0.00482872	0.00714857	0.00467131	0.024861	0.00442004	0.00470776	0.00390781	0.00394265	0.00582736	0.00499548	0.00516031	0.00570931	0.0178282	0.00654764	0.00435649	0.00820947	0.00419876	0.00744532	0.00648184	0.00526611	0.00662183	0.0442842	0.00917521	0.0048384	0.00660183	0.00462196	0.00544384	0.022656	0.00815818	0.00908586	0.00956777
Sample_0_K23	1	0.00238298	0.00359555	0.00219414	0.00220648	0.00332548	0.00488728	0.00674521	0.00426661	0.00517243	0.00354551	0.0145512	0.00407468	0.00478481	0.00458294	0.00497159	0.00582396	0.00539555	0.004962	0.00724079	0.00482217	0.0317067	0.0049829	0.00623591	0.00441432	0.0041446	0.00584555	0.00516935	0.00524132	0.00576706	0.0252216	0.00679833	0.00453565	0.0103599	0.00457129	0.00619204	0.00629692	0.00530987	0.00793001	0.0439718	0.0110029	0.00538767	0.00696592	0.00456752	0.00530473	0.0287236	0.00831695	0.0123406	0.00905724
Sample_0_K24	1	0.00223209	0.00368507	0.00206668	0.00207984	0.00318163	0.00477307	0.00832218	0.00419069	0.0048799	0.00343977	0.0126733	0.00391438	0.0045071	0.00441751	0.00485703	0.00637736	0.00527432	0.00494882	0.00676426	0.00473078	0.0353319	0.0047076	0.00522294	0.00420573	0.004087	0.00666557	0.00511987	0.00530094	0.00577211	0.0249446	0.00664646	0.00447797	0.00966801	0.00445103	0.00810007	0.00652053	0.00540119	0.00742684	0.0466481	0.0104449	0.00529374	0.00635543	0.00471011	0.0054416	0.0271018	0.00807594	0.00973161	0.00919716
Sample_0_L01	1	0.00460943	0.00617062	0.00585838	0.00615501	0.00664679	0.00886759	0.00866463	0.00879343	0.00916031	0.00882075	0.00983943	0.00935936	0.00964038	0.00945694	0.00962086	0.00963648	0.00948816	0.00944133	0.00990968	0.0094062	0.0112796	0.0095389	0.00974186	0.00963648	0.00939449	0.00959745	0.00943352	0.00938278	0.00944523	0.0103117	0.00957012	0.00909786	0.00955061	0.00891052	0.00912128	0.00916812	0.00880904	0.00902371	0.0150226	0.00844216	0.00840313	0.00867244	0.00831727	0.00912128	0.0105459	0.00970283	0.00978869	0.0100658
Sample_0_L02	1	0.00428443	0.00548556	0.00575798	0.00601802	0.00642046	0.00869888	0.00892177	0.00902703	0.00916943	0.00909513	0.00970808	0.00950995	0.00986286	0.00986905	0.00986286	0.00979476	0.00991239	0.0100115	0.0102343	0.0100548	0.0108906	0.00993097	0.0101105	0.00988144	0.0097638	0.00994954	0.00984429	0.00985667	0.0098319	0.0105749	0.0098381	0.00968331	0.00980095	0.00945423	0.00946042	0.0093304	0.00919419	0.009188	0.0116026	0.00907656	0.0088289	0.00887224	0.00860601	0.00915085	0.0103334	0.00982571	0.01003	0.00999288
Sample_0_L03	1	0.0109849	0.00963618	0.00935191	0.010238	0.0126073	0.0138835	0.0129385	0.0121341	0.0127842	0.0121189	0.0132862	0.0136355	0.0148103	0.0146289	0.01439	0.0138547	0.0131169	0.0128734	0.0131396	0.0122868	0.0134662	0.0121401	0.0124289	0.0126814	0.0127464	0.0129959	0.0125483	0.0122384	0.0122051	0.012825	0.0115232	0.0110061	0.0110817	0.0107687	0.0110469	0.0110333	0.01074	0.0106054	0.015329	0.00966944	0.00949253	0.00979645	0.0092869	0.00972236	0.0115383	0.0106024	0.010495	0.0105661
Sample_0_L04	1	0.00256825	0.00309806	0.00221337	0.00240872	0.00349666	0.00422807	0.00526686	0.00379655	0.00493531	0.00342002	0.00589247	0.0041281	0.00478037	0.00471956	0.00502945	0.0055276	0.00530518	0.00456295	0.00669218	0.00438176	0.0165324	0.0046854	0.00467957	0.00435594	0.00442591	0.006047	0.00507401	0.00502195	0.00539265	0.0170431	0.00562881	0.00414518	0.00760144	0.00423098	0.00672217	0.0058429	0.00500404	0.00568463	0.0319327	0.00688628	0.00443299	0.00683963	0.00472955	0.00516731	0.0215818	0.00763351	0.00890805	0.00891347
Sample_0_L05	1	0.00365297	0.00463017	0.00470986	0.00487343	0.00516281	0.00690751	0.00739821	0.00721787	0.00746532	0.00720109	0.00794763	0.00766243	0.00776309	0.00780922	0.00791827	0.00798957	0.00800215	0.00792246	0.00833767	0.00801473	0.0104556	0.00819507	0.00808183	0.00808183	0.00783019	0.00825379	0.00800215	0.00807764	0.00811119	0.0111644	0.00840897	0.00786375	0.00844252	0.00769179	0.00836703	0.00813636	0.00780922	0.00792246	0.0177322	0.00772534	0.00741079	0.00790569	0.00740241	0.00780503	0.0123052	0.00916808	0.00928132	0.00979718
Sample_0_L06	1	0.00197014	0.00302206	0.00197713	0.00205912	0.00282966	0.00400923	0.00588806	0.00379028	0.00530806	0.00328947	0.006005	0.0035075	0.00393236	0.00402833	0.00436795	0.0051506	0.00491347	0.00428269	0.00702105	0.00426033	0.016425	0.004374	0.00403439	0.00371248	0.00375813	0.00550838	0.00457945	0.00474856	0.00518135	0.0166971	0.00611867	0.00393376	0.0065617	0.00385363	0.00616805	0.00603994	0.00473878	0.00560715	0.046142	0.00841305	0.00423052	0.00618948	0.00402414	0.00456827	0.0223196	0.00682119	0.00922039	0.00813307
Sample_0_L07	1	0.00507056	0.00546829	0.00416558	0.00435324	0.00703422	0.0107342	0.0111755	0.00831259	0.00777844	0.00721419	0.00775474	0.00770671	0.0100284	0.0109897	0.0118082	0.0121214	0.0116552	0.0111114	0.0112056	0.0102122	0.013141	0.00940266	0.00804167	0.00820755	0.00940714	0.010811	0.0107925	0.0110416	0.0112158	0.0153609	0.0108764	0.0105081	0.00930082	0.0082716	0.00985739	0.00965884	0.00953652	0.0101507	0.0223343	0.00989069	0.00899981	0.00839713	0.00806089	0.0081909	0.0137085	0.0112414	0.0113695	0.0115405
Sample_0_L08	1	0.00375586	0.00481758	0.00488472	0.00511133	0.00540089	0.00723476	0.00779709	0.0075453	0.00773414	0.00757468	0.00840139	0.00799013	0.00818737	0.00822933	0.00824612	0.00852728	0.00836781	0.00833844	0.00877068	0.00834683	0.0107514	0.0085021	0.00854407	0.00840558	0.00829228	0.00878746	0.0083804	0.00853567	0.00861541	0.011318	0.00880005	0.00830067	0.00880845	0.00817897	0.0087497	0.00866157	0.00822933	0.00828808	0.0176169	0.00831746	0.00791459	0.00830067	0.00780129	0.00808245	0.0129798	0.00955542	0.0101555	0.00997507
Sample_0_L09	1	0.00270389	0.0035696	0.00251529	0.0026073	0.00364483	0.00554147	0.00676201	0.00484605	0.00607015	0.00414454	0.00631415	0.0041908	0.00487859	0.00511039	0.00550843	0.0060793	0.00607066	0.00550792	0.00782648	0.00535592	0.0163331	0.00499805	0.00466559	0.00429196	0.00444446	0.00566754	0.00541591	0.00560196	0.00601525	0.0144162	0.0067676	0.00482216	0.00709345	0.00451665	0.00607574	0.00614437	0.00521867	0.00598983	0.0416314	0.00885181	0.00492586	0.00663695	0.00453139	0.00509463	0.0186842	0.00732576	0.00765212	0.00842785
Sample_0_L10	1	0.00220923	0.00343399	0.00212249	0.00221349	0.00289129	0.00424355	0.00654568	0.00391129	0.00532755	0.00340366	0.00513037	0.00350509	0.00391651	0.00405823	0.00454406	0.00545031	0.00485594	0.00431323	0.0066054	0.0042919	0.0124695	0.00435968	0.00387622	0.00367952	0.00382076	0.00570721	0.00451088	0.00479242	0.00519104	0.0144915	0.00560957	0.00392267	0.00600582	0.00386105	0.00704905	0.00650681	0.00481044	0.00537305	0.0423322	0.00853261	0.00429854	0.00600771	0.00412079	0.00493462	0.0201579	0.00687083	0.00810745	0.00930141
Sample_0_L11	1	0.00316078	0.00435809	0.00278491	0.00284211	0.00418986	0.00707186	0.00880414	0.00579429	0.00600337	0.00473252	0.00874983	0.00474694	0.00572699	0.0059553	0.00653738	0.00749388	0.00726413	0.00687768	0.00855084	0.00660275	0.0258693	0.00593656	0.00563471	0.0049964	0.00513483	0.00666283	0.00625475	0.00658448	0.00717328	0.0218549	0.00787408	0.00588657	0.00934007	0.00529633	0.00709782	0.00681568	0.00616295	0.00719491	0.0378631	0.0103019	0.00600001	0.00737612	0.00527614	0.00601827	0.0224014	0.0084672	0.0092252	0.00980823
Sample_0_L12	1	0.00297065	0.00454478	0.00290369	0.00297348	0.00397448	0.00599009	0.00801365	0.00541356	0.00626588	0.00469515	0.00818559	0.00479162	0.00527453	0.00539426	0.00583177	0.00672665	0.00631071	0.0059708	0.00812374	0.00585901	0.0200353	0.00564565	0.00528417	0.00478254	0.00483702	0.00645938	0.00575176	0.00610756	0.00670566	0.0172343	0.00730546	0.0052785	0.0083144	0.00503222	0.00705181	0.00699223	0.00590611	0.00690654	0.0447033	0.010418	0.0055679	0.00712388	0.00499307	0.00584085	0.0220741	0.0078349	0.00929724	0.00899876
Sample_0_L13	1	0.00222465	0.00359156	0.00218987	0.00219579	0.0031279	0.00467761	0.00647968	0.00427501	0.00550131	0.00360155	0.00966975	0.00402524	0.00420841	0.00426613	0.00463802	0.00532924	0.00522637	0.00474755	0.00746101	0.00473201	0.0309708	0.00491813	0.00480453	0.00398787	0.00387908	0.00508206	0.0048049	0.00493442	0.00530926	0.0237522	0.00697664	0.00431461	0.00897964	0.00419176	0.00520158	0.00558309	0.00468723	0.00645859	0.0470862	0.0100176	0.00476938	0.00683602	0.00414846	0.00472683	0.024601	0.00723418	0.00806972	0.00835058
Sample_0_L14	1	0.00254282	0.00323661	0.00298546	0.00311731	0.00345636	0.00447349	0.0052175	0.00450802	0.00484392	0.00444994	0.0061326	0.00485648	0.00493339	0.00485491	0.00499461	0.00526302	0.00510291	0.0049224	0.00575275	0.0049742	0.0111586	0.00517355	0.00526773	0.00505269	0.0049224	0.00570723	0.00511704	0.00531168	0.00549062	0.00983696	0.00589244	0.0048863	0.00649048	0.00495223	0.00612004	0.00612318	0.00540429	0.00576687	0.032691	0.00563973	0.00502757	0.00631468	0.00512803	0.00581553	0.0148645	0.00746366	0.00832068	0.0083301
Sample_0_L15	1	0.00306603	0.00431201	0.0029855	0.00299983	0.00427495	0.00639736	0.00791457	0.0056227	0.00644775	0.00481297	0.0126406	0.00482285	0.00554415	0.00557725	0.00607475	0.006842	0.00663005	0.00619727	0.00829893	0.00606339	0.0206085	0.00551846	0.00627336	0.00492116	0.00492264	0.00624717	0.00585737	0.00600213	0.00638353	0.01198	0.00713497	0.00544238	0.00845554	0.00508864	0.00684398	0.00614095	0.00543546	0.00699812	0.0454159	0.0107276	0.00580945	0.00650803	0.0049182	0.00531936	0.0148998	0.00831178	0.00898713	0.00899158
Sample_0_L16	1	0.00429272	0.0051428	0.00523127	0.00544283	0.00572747	0.00748534	0.00798923	0.00772767	0.00796615	0.00781998	0.00893547	0.00829311	0.00840465	0.00847005	0.00847389	0.0085239	0.00850082	0.00846235	0.00887008	0.00848543	0.0116088	0.00871622	0.00882393	0.0086893	0.00845851	0.00886624	0.00857005	0.00859698	0.00870853	0.0113203	0.00889316	0.00841619	0.00922012	0.00837388	0.00862775	0.00856236	0.00836234	0.00858159	0.01564	0.00850851	0.00810463	0.00843543	0.00793922	0.00826618	0.0131166	0.00968555	0.0102471	0.00998942
Sample_0_L17	1	0.00256791	0.00350304	0.002262	0.00231748	0.00334287	0.00552793	0.00681558	0.00455729	0.00595111	0.00380193	0.00529008	0.00378713	0.00446518	0.00473151	0.005296	0.00589303	0.00580092	0.0052997	0.00786132	0.00512177	0.0133615	0.00473558	0.00418997	0.0039695	0.00409194	0.00547836	0.00508515	0.0051865	0.00536184	0.0152821	0.00611202	0.00462831	0.00684666	0.00420846	0.00557343	0.00559118	0.00461425	0.00556714	0.0262492	0.0075395	0.00479662	0.00632287	0.00447739	0.00493755	0.0194787	0.0079845	0.00941309	0.00963208
Sample_0_L18	0	0
Sample_0_L19	1	0.00219324	0.0038576	0.00215974	0.00213729	0.00304324	0.00483982	0.00752489	0.00430309	0.00523328	0.00360812	0.00719843	0.00377313	0.0042058	0.00424963	0.00480204	0.00596424	0.00528068	0.00485301	0.00690191	0.00476997	0.0187823	0.0051702	0.00459676	0.00399339	0.00391427	0.00603873	0.00485194	0.00499093	0.00524682	0.0237647	0.0059172	0.00441429	0.0079187	0.00423858	0.00651772	0.00602091	0.00478208	0.00585091	0.031709	0.00850212	0.0048694	0.00631315	0.00447238	0.00500697	0.0277677	0.00798855	0.0105018	0.00984251
Sample_0_L20	1	0.00438282	0.00539196	0.00549584	0.00576791	0.00612407	0.00809783	0.00843915	0.00842926	0.00855787	0.00836495	0.00914654	0.00887941	0.00899319	0.00907728	0.00905255	0.00917127	0.0091317	0.0091218	0.0093543	0.00918116	0.0109274	0.00934441	0.00925042	0.00922074	0.00894867	0.00929989	0.00908718	0.00913664	0.00911191	0.0114913	0.00923063	0.00896351	0.00913664	0.00873596	0.00894372	0.00878048	0.00857766	0.00872606	0.0134007	0.0085183	0.00816213	0.00850346	0.00804836	0.00849357	0.0120354	0.00952744	0.00951754	0.00971541
Sample_0_L21	1	0.00322946	0.00453514	0.00285546	0.00289353	0.00419064	0.00682151	0.00919543	0.00568713	0.00620436	0.00469835	0.00656742	0.00464744	0.00565763	0.00584511	0.0065441	0.00770989	0.0069438	0.00661215	0.00809579	0.00628525	0.0147864	0.00594456	0.00523224	0.00489487	0.00512613	0.00735444	0.00614821	0.00636424	0.00659787	0.0204831	0.00687195	0.00573614	0.00783408	0.00517371	0.00772226	0.00685863	0.00578087	0.00662499	0.0261531	0.00888281	0.00591696	0.00664403	0.00528696	0.00585795	0.0237273	0.00870295	0.0105649	0.0105863
Sample_0_L22	1	0.0029633	0.00375715	0.00239412	0.00246901	0.00390775	0.00709046	0.00878545	0.00539466	0.00591566	0.00421663	0.00597193	0.0041134	0.00529669	0.00567601	0.00644598	0.00753819	0.00733861	0.00684109	0.00852555	0.00645893	0.0175636	0.00550679	0.00458137	0.0043571	0.00469351	0.00645286	0.00605897	0.00635489	0.00667875	0.023472	0.00794746	0.00595453	0.00751552	0.00494652	0.00683582	0.0064816	0.0056586	0.00687914	0.0363668	0.00983515	0.00602982	0.00657755	0.00504894	0.00576628	0.0252022	0.0086053	0.00973151	0.0104922
Sample_0_L23	1	0.00245967	0.00431267	0.00236746	0.00235778	0.00337128	0.00530859	0.00831285	0.00471233	0.00563649	0.00395247	0.00753075	0.00418782	0.00460003	0.00458066	0.00508293	0.00641501	0.00564188	0.00527128	0.00734133	0.00514894	0.0226532	0.00529711	0.00475143	0.00429473	0.00411284	0.00641393	0.00515862	0.0052989	0.00563649	0.0232872	0.00624101	0.00471053	0.00884059	0.00452111	0.00717881	0.00578179	0.00490713	0.00626863	0.0336701	0.00938626	0.00537496	0.00658183	0.00455339	0.00508041	0.0259976	0.00795158	0.0103962	0.00911432
Sample_0_L24	0	0
Sample_0_M01	1	0.00817756	0.0153837	0.00932109	0.00979762	0.00787543	0.0116923	0.0115102	0.0115079	0.0135556	0.011742	0.0126385	0.0107079	0.0101954	0.0093448	0.0105006	0.0102803	0.0103965	0.0101013	0.0119738	0.0103552	0.0146609	0.0104707	0.0101005	0.00960334	0.00885067	0.0094909	0.00933486	0.00909927	0.00943429	0.0127922	0.0100233	0.0092882	0.0101028	0.00873517	0.00875736	0.00870381	0.00817756	0.00875506	0.0257825	0.00842615	0.0081049	0.00850341	0.00759547	0.00788996	0.0130454	0.00933409	0.00937922	0.00977009
Sample_0_M02	1	0.00425438	0.0052113	0.00537078	0.00568544	0.00603459	0.00801738	0.00819842	0.00819842	0.00846997	0.00822428	0.00900016	0.00875877	0.0089355	0.00889239	0.00897429	0.00898291	0.00896567	0.00891395	0.00929326	0.00893119	0.0102803	0.00912516	0.00908636	0.00900447	0.00882774	0.00903895	0.00889239	0.00897429	0.00898722	0.0104485	0.00907343	0.00875877	0.00894412	0.00851308	0.0086467	0.00870274	0.00838377	0.00846566	0.0146554	0.008276	0.00801738	0.00840532	0.00784927	0.00852601	0.01147	0.00950878	0.00961223	0.0101079
Sample_0_M03	1	0.00627804	0.00565614	0.00513393	0.0057796	0.00745666	0.00781324	0.00772352	0.00687234	0.0085816	0.00683169	0.0093745	0.00809543	0.00891517	0.00871963	0.00877024	0.00846121	0.00814374	0.00748887	0.00925565	0.00723351	0.0148044	0.00765834	0.00799191	0.00786692	0.00786768	0.00861611	0.00800111	0.00768288	0.00772812	0.0136059	0.00778486	0.00675501	0.00830478	0.00682326	0.00780864	0.00834772	0.00724118	0.00766754	0.0280269	0.00698123	0.00636699	0.00778563	0.00660471	0.00715836	0.016161	0.00856243	0.00865982	0.0095064
Sample_0_M04	1	0.00317756	0.00349943	0.00259791	0.00284885	0.00421751	0.00533768	0.00608315	0.00457704	0.0053817	0.00402233	0.00802461	0.00467193	0.00568009	0.00568938	0.0059457	0.00636001	0.00621473	0.00548736	0.00736474	0.005278	0.0152133	0.00519191	0.00545556	0.00493266	0.0050794	0.00652584	0.00577987	0.00586646	0.00637029	0.0127777	0.00669558	0.00481086	0.00735007	0.0047096	0.00702038	0.00672639	0.00579504	0.00630376	0.0485327	0.00709913	0.00507549	0.00695238	0.00512685	0.00580922	0.0184481	0.00785879	0.00819142	0.00890607
Sample_0_M05	1	0.00224845	0.00277037	0.00199878	0.00214112	0.00345813	0.00471111	0.00554075	0.00402381	0.0053224	0.00341022	0.00607419	0.00372761	0.00443656	0.00469314	0.00507549	0.00551864	0.00574159	0.00489906	0.00722628	0.00471387	0.0140665	0.00442873	0.00443011	0.00396301	0.00418182	0.00571948	0.00506397	0.00501192	0.00519756	0.0117969	0.00577246	0.00444301	0.00618152	0.00403165	0.00565868	0.0058305	0.00456739	0.00555549	0.0394776	0.00704478	0.00442182	0.00597238	0.00435364	0.00467932	0.0150777	0.00726912	0.00746766	0.00866675
Sample_0_M06	1	0.00497391	0.00461074	0.00380269	0.00425717	0.0065598	0.0081292	0.00841274	0.00662364	0.00717012	0.00587945	0.0107044	0.00688247	0.0084814	0.00859536	0.00886997	0.00915625	0.00881162	0.0081347	0.00943705	0.00771179	0.0186338	0.00722093	0.00751064	0.00706096	0.00744954	0.00855691	0.00827956	0.00827475	0.00858163	0.0146506	0.00855897	0.00706096	0.00911712	0.00654744	0.00765069	0.00808389	0.00760882	0.00845325	0.0297508	0.00904023	0.00693533	0.00799259	0.00656872	0.00702389	0.0177502	0.00936496	0.00995332	0.00978374
Sample_0_M07	1	0.00447163	0.00453733	0.003654	0.00393678	0.00590981	0.00796139	0.0087726	0.00656606	0.00719732	0.00582126	0.00834486	0.00637754	0.00778358	0.00800495	0.00844697	0.00886258	0.00855837	0.00794354	0.00938101	0.00748938	0.0181779	0.00709377	0.00671388	0.00657749	0.00699309	0.00842484	0.00784642	0.00788142	0.00813635	0.0175245	0.00841341	0.00690168	0.00797782	0.00634469	0.00826417	0.0077186	0.00722731	0.00824989	0.0288864	0.00856123	0.00666603	0.00747581	0.00626471	0.00681742	0.0210842	0.00893613	0.00986587	0.00979018
Sample_0_M08	1	0.00350626	0.0043034	0.00423986	0.00446514	0.00484638	0.00633379	0.00682479	0.00647531	0.00673236	0.00643488	0.00886096	0.00705295	0.00718581	0.0070905	0.00715693	0.00725801	0.00730134	0.00710494	0.00769991	0.00711649	0.01382	0.0074313	0.00763348	0.00723202	0.00697786	0.00745441	0.00713093	0.00730711	0.00756127	0.0114603	0.00773456	0.00693165	0.00847683	0.00693454	0.00758149	0.00741398	0.00713093	0.00749484	0.0197436	0.00722047	0.00681612	0.0076046	0.00679879	0.0071396	0.0139413	0.00868478	0.00915844	0.00927686
Sample_0_M09	1	0.00325875	0.00481183	0.00288012	0.00293845	0.00454882	0.00758727	0.00998876	0.00622637	0.00624252	0.00504724	0.00927524	0.00503057	0.00614044	0.00648157	0.00719457	0.00831537	0.00788413	0.0074305	0.00883879	0.00703989	0.0238336	0.00642428	0.0057217	0.00523265	0.00549202	0.00775289	0.00673469	0.00699354	0.00738102	0.0211832	0.0081685	0.00625814	0.00823881	0.00552848	0.00945179	0.00690812	0.00612117	0.00751071	0.0338786	0.00997938	0.00609617	0.00674198	0.00523057	0.0056217	0.0219873	0.00830079	0.00910493	0.00937211
Sample_0_M10	1	0.00421421	0.00455163	0.00457287	0.00468613	0.00485602	0.00607356	0.00660919	0.00617738	0.00648413	0.00618682	0.00736661	0.00659267	0.00661627	0.00660683	0.00658087	0.00680739	0.00670121	0.00657851	0.00717313	0.00658087	0.0106417	0.00688762	0.00678616	0.00664222	0.00648413	0.00705751	0.00664694	0.00676256	0.0068947	0.0105402	0.00710234	0.00643694	0.0073265	0.00642514	0.00718493	0.00684279	0.00651952	0.00683335	0.0198087	0.00663514	0.00638503	0.00700088	0.0063284	0.00668941	0.013846	0.00836236	0.00868798	0.00890034
Sample_0_M11	1	0.00240926	0.00318062	0.00212824	0.00224732	0.00315762	0.00456547	0.0058655	0.00395514	0.00535487	0.00341925	0.00516947	0.00357307	0.00419918	0.00440127	0.00485777	0.00531247	0.00512842	0.00459479	0.00677039	0.00443149	0.0116904	0.00426955	0.00393304	0.00370118	0.00394296	0.00561019	0.00468591	0.00472966	0.00492363	0.0114685	0.00572612	0.00407874	0.00538103	0.00381395	0.0070027	0.00547621	0.00446532	0.00529623	0.0334451	0.00714389	0.00424113	0.00588129	0.00407919	0.00441165	0.0172171	0.0069824	0.00721787	0.00854632
Sample_0_M12	1	0.00246791	0.00315503	0.00306944	0.0032216	0.00344985	0.0045364	0.0050452	0.00471709	0.00497863	0.00468618	0.00550882	0.00504758	0.0051189	0.00509988	0.00523303	0.00543512	0.00531862	0.00517359	0.00577749	0.00528533	0.00769143	0.00554211	0.00541848	0.00531862	0.00526869	0.00579889	0.00543987	0.00554924	0.00567763	0.00809324	0.00601762	0.00529722	0.00601049	0.00529246	0.00616265	0.00590588	0.00547316	0.00567525	0.0221779	0.00566812	0.00526156	0.00611986	0.00542085	0.00584644	0.0123229	0.00761297	0.00765814	0.00831911
Sample_0_M13	1	0.00230137	0.00350323	0.00210315	0.00218347	0.00312795	0.00483681	0.00597605	0.0041873	0.00511277	0.00354426	0.00749015	0.00366302	0.0042918	0.00437472	0.00480485	0.00546516	0.00533992	0.00486704	0.00710104	0.00477851	0.0174773	0.00450773	0.00440279	0.00384613	0.00396316	0.00575278	0.00487654	0.00506181	0.00549496	0.012577	0.00640705	0.00438249	0.0067724	0.00410783	0.0078244	0.00579078	0.00480053	0.00594453	0.0410231	0.00886302	0.00467789	0.00663636	0.00453537	0.0051728	0.0173957	0.00782699	0.00805933	0.00919123
Sample_0_M14	1	0.00205947	0.0032082	0.0019132	0.00199282	0.00275864	0.00422362	0.00676531	0.00379374	0.00474923	0.00323459	0.00508472	0.00335045	0.00390781	0.00396194	0.0044021	0.00558706	0.00481632	0.00439763	0.00626833	0.00425672	0.0119695	0.00420439	0.00374051	0.00363808	0.00366268	0.00586709	0.00443386	0.00461548	0.00492055	0.0126959	0.00535311	0.0039521	0.00557006	0.00379061	0.00741438	0.00533701	0.0044786	0.00516479	0.0333475	0.00747297	0.00445131	0.0056224	0.0042442	0.00467721	0.0195001	0.00734907	0.00817214	0.00895227
Sample_0_M15	1	0.00260399	0.00384369	0.00249642	0.00253845	0.0036871	0.00518346	0.007009	0.00467016	0.00566173	0.0040313	0.012295	0.00461513	0.00484977	0.00487478	0.00524099	0.00599442	0.00573027	0.00524749	0.00761534	0.00518096	0.0313779	0.00521097	0.00537106	0.00445604	0.00436399	0.00584634	0.00531853	0.00542459	0.00579881	0.0196287	0.00706703	0.00471319	0.00844932	0.00451107	0.00660777	0.00573677	0.00501536	0.00708954	0.0378821	0.00930081	0.00499435	0.00677687	0.00435699	0.00482525	0.024484	0.00755481	0.00829973	0.00813114
Sample_0_M16	1	0.00172338	0.00283306	0.00160675	0.00168254	0.00234482	0.00354648	0.00476506	0.00315868	0.00424996	0.00272967	0.00508001	0.00282718	0.00327936	0.00335111	0.00369659	0.00434489	0.0041944	0.00372676	0.00610874	0.00370248	0.0116891	0.00359946	0.00339416	0.00308362	0.00312557	0.00472128	0.00394384	0.0041348	0.00464806	0.00981343	0.00506162	0.00343536	0.00552815	0.00336104	0.00626916	0.00490561	0.00403399	0.00481326	0.0392578	0.00788511	0.00397916	0.00628645	0.00409028	0.00473784	0.0172883	0.00760328	0.00790424	0.00915999
Sample_0_M17	1	0.00416073	0.00581961	0.00350367	0.00370579	0.00543497	0.00748323	0.00816598	0.00613733	0.00674505	0.00537954	0.0120347	0.00591222	0.00705127	0.00728719	0.00912454	0.00809838	0.00770563	0.00726624	0.00930841	0.00692756	0.0208232	0.00626171	0.0066139	0.006186	0.00622048	0.00831335	0.00713239	0.00725272	0.007636	0.0135286	0.00794899	0.00621777	0.00811934	0.00565332	0.00753055	0.00692959	0.00643544	0.00784556	0.0311058	0.00905964	0.00609812	0.00742983	0.00570131	0.00637528	0.0161846	0.00863174	0.00894337	0.00965992
Sample_0_M18	1	0.00164824	0.00276075	0.00165307	0.00170214	0.00226081	0.00354545	0.00470582	0.00323254	0.00438003	0.00279212	0.0053582	0.00285326	0.00316939	0.00325023	0.0035905	0.00421835	0.004119	0.00368904	0.00611395	0.00368542	0.0126056	0.00359292	0.00350081	0.0030805	0.00305919	0.00462498	0.00382137	0.00399834	0.0044476	0.0100725	0.00500868	0.00344289	0.00553236	0.00337894	0.00620726	0.00475248	0.00395973	0.00473599	0.0406104	0.0069988	0.00391991	0.00635085	0.00401443	0.0047388	0.017383	0.00726989	0.00763791	0.00890486
Sample_0_M19	0	0
Sample_0_M20	1	0.0024904	0.00401148	0.00237199	0.00238301	0.00335089	0.0058945	0.00719314	0.00500332	0.00543764	0.00415673	0.00643188	0.00389163	0.0046922	0.00484752	0.00540984	0.0063849	0.00621568	0.00582642	0.00767013	0.00569507	0.0140244	0.00499326	0.00462173	0.0042713	0.00432212	0.00630581	0.00542949	0.00563659	0.00607283	0.012092	0.00672814	0.00518501	0.00700283	0.00475404	0.00777895	0.00593908	0.00517542	0.00608913	0.0348205	0.00896159	0.00550667	0.00705125	0.00521137	0.00572623	0.0172439	0.00852583	0.00915478	0.010149
Sample_0_M21	1	0.00225641	0.00376588	0.00215352	0.00217	0.00314722	0.00482772	0.0069955	0.00427631	0.00513238	0.00356768	0.0107235	0.00394716	0.00437875	0.00433065	0.00480812	0.00584101	0.00526867	0.00488206	0.00704939	0.0047569	0.0244419	0.00524417	0.00479788	0.00405138	0.00392667	0.00545218	0.00483752	0.00505755	0.0054642	0.0233395	0.00678081	0.0044322	0.00792104	0.00429279	0.00568913	0.00594301	0.00486914	0.00645522	0.0494994	0.0104211	0.00502815	0.00637995	0.00421574	0.00477828	0.0273379	0.00757897	0.00896729	0.00874192
Sample_0_M22	0	0
Sample_0_M23	1	0.00326454	0.00572953	0.00308059	0.00303809	0.00438847	0.00781002	0.0108155	0.00663479	0.00650576	0.00538597	0.0102045	0.00512533	0.00621299	0.0062218	0.00702446	0.00872306	0.00783438	0.00753487	0.00890805	0.00732293	0.0221129	0.00711151	0.00593991	0.00542224	0.00544556	0.00784733	0.00660525	0.00709286	0.00758669	0.024468	0.00863911	0.00656587	0.009149	0.00590778	0.00841888	0.00734314	0.00641922	0.00756078	0.0430852	0.0111528	0.00687626	0.00704156	0.00549324	0.00591814	0.0242742	0.00859973	0.0100387	0.0099584
Sample_0_M24	1	0.00219466	0.00307422	0.00281502	0.00294887	0.00316132	0.00414074	0.00508191	0.00431708	0.00462089	0.0043277	0.00644162	0.00482697	0.00482272	0.00475261	0.00482484	0.0051329	0.0049162	0.00484821	0.00544946	0.00487371	0.0110391	0.00534323	0.00533048	0.00515627	0.00482484	0.00566616	0.00511378	0.005237	0.00536873	0.0101914	0.0059551	0.00495869	0.00658184	0.00503942	0.00590411	0.00565129	0.00533473	0.00551319	0.0256964	0.00582338	0.0052455	0.00602096	0.00523488	0.00571928	0.01682	0.00746353	0.00813913	0.00791393
Sample_0_N01	1	0.00895546	0.0152383	0.00934346	0.0100146	0.00924827	0.0135163	0.0114474	0.0114377	0.013667	0.0120619	0.0134838	0.0121282	0.0120667	0.0108509	0.0116305	0.011445	0.0109895	0.0107714	0.012127	0.0110015	0.0140116	0.011604	0.0114715	0.0110425	0.0102436	0.0108545	0.0102966	0.0100966	0.0101797	0.0123945	0.0108738	0.0101074	0.0107605	0.00983148	0.00965917	0.00953024	0.00907475	0.00921935	0.0193376	0.00899161	0.00887231	0.009135	0.00830959	0.00839514	0.0130669	0.00976762	0.0102123	0.0101279
Sample_0_N02	1	0.00653597	0.00660892	0.00611611	0.006675	0.00823879	0.00884998	0.00916109	0.00821676	0.00973099	0.00822915	0.0123947	0.00941851	0.00998428	0.00979982	0.00970621	0.00966354	0.00906335	0.00870957	0.0104812	0.00852649	0.0172608	0.00868342	0.00941438	0.00886375	0.0089257	0.00966491	0.00907574	0.00872609	0.00885824	0.0130389	0.00880869	0.00773634	0.00904408	0.00779691	0.00841912	0.00876188	0.00802817	0.00828146	0.0191633	0.00762621	0.00707558	0.00827871	0.00710174	0.00763447	0.0165175	0.00900416	0.0090427	0.00958232
Sample_0_N03	1	0.00458078	0.00490903	0.00423316	0.00466653	0.00598784	0.00666831	0.00701316	0.00607451	0.00830128	0.00594819	0.00778308	0.00693663	0.00750462	0.0074493	0.00748618	0.00756363	0.00728978	0.00663328	0.0092095	0.0064129	0.0106581	0.00673101	0.00683244	0.00671811	0.00672917	0.0075664	0.00711275	0.00700025	0.00706572	0.0108987	0.00746128	0.00589563	0.00718928	0.00601642	0.00695784	0.00728333	0.00654107	0.00662867	0.0273132	0.00639907	0.00577023	0.00757562	0.00570661	0.0062119	0.0171917	0.00772776	0.00809566	0.00876507
Sample_0_N04	1	0.00118865	0.00231705	0.00129251	0.00133538	0.0017778	0.00238395	0.00445965	0.00234588	0.00423863	0.00214001	0.00901614	0.00236584	0.00270218	0.00261606	0.00292949	0.0039082	0.00332164	0.00273729	0.00572777	0.00274875	0.0218743	0.00295832	0.00359884	0.00265857	0.00265635	0.00497784	0.00338891	0.00327174	0.0036565	0.0169793	0.00418023	0.00257984	0.00570855	0.0027384	0.00587598	0.00522067	0.0035811	0.00415177	0.0334692	0.00452397	0.00301709	0.00551599	0.00329429	0.00392594	0.0269401	0.00645367	0.00666915	0.00829874
Sample_0_N05	1	0.00502298	0.00453421	0.00397814	0.00460966	0.00656814	0.00740836	0.00790325	0.00639616	0.00707255	0.0060685	0.00879922	0.0072391	0.00865918	0.00860752	0.00864422	0.00879242	0.00848039	0.00779041	0.00887943	0.00741924	0.0140554	0.0074274	0.00766736	0.00757695	0.00774894	0.00895897	0.00826286	0.00809971	0.00845116	0.0122254	0.00843417	0.00694679	0.00893789	0.00693523	0.00876659	0.0085239	0.00793112	0.00805349	0.0344872	0.00867346	0.0070406	0.00835667	0.00707323	0.00758987	0.0175794	0.00966051	0.01015	0.0100269
Sample_0_N06	1	0.00234149	0.00364578	0.00221491	0.00231193	0.00337478	0.00469301	0.00772039	0.00417832	0.00528076	0.00376456	0.0110851	0.00388389	0.00484357	0.00486755	0.00524507	0.00650587	0.00557184	0.00504265	0.00679695	0.004809	0.0236892	0.00448781	0.00495621	0.0043668	0.00442702	0.00729993	0.00533763	0.00522499	0.0055579	0.0162945	0.00550938	0.00442201	0.0068806	0.00426197	0.00749287	0.00591478	0.00500194	0.00589025	0.0229883	0.00674844	0.00465063	0.00573411	0.0045971	0.00494506	0.0219639	0.0078124	0.00818378	0.00881223
Sample_0_N07	1	0.00166841	0.00295796	0.0018407	0.00187207	0.00245411	0.00377503	0.00459017	0.00358295	0.00488698	0.00313701	0.00680924	0.00322292	0.00356171	0.00365534	0.00398304	0.00438168	0.00470889	0.00406749	0.00662923	0.0040617	0.0131214	0.00400524	0.0042311	0.0035371	0.00346905	0.00448737	0.00426054	0.00430156	0.00468717	0.00881741	0.00569247	0.00375235	0.00638261	0.00372966	0.00485464	0.00511284	0.00428419	0.00484933	0.0409882	0.00713501	0.00413168	0.0066466	0.00422821	0.00466353	0.0172772	0.00731261	0.00732612	0.00839946
Sample_0_N08	1	0.00184394	0.00425354	0.00222848	0.00213574	0.00273814	0.00440359	0.0074169	0.0043546	0.00523785	0.00385631	0.0174731	0.00363714	0.00416386	0.0040208	0.00441059	0.00566351	0.00521029	0.00478026	0.00693743	0.00488612	0.0309262	0.00467001	0.00626897	0.00414986	0.00388213	0.00661851	0.00482007	0.00481219	0.00531135	0.0166786	0.00577638	0.00428635	0.00926522	0.00436422	0.00785787	0.00588925	0.00476888	0.00576938	0.0354781	0.00847339	0.00467089	0.00660189	0.00448015	0.00487912	0.0223076	0.00842833	0.00815754	0.00829053
Sample_0_N09	1	0.00255868	0.00417371	0.002495	0.00251205	0.00362016	0.00611215	0.00713	0.00525725	0.00583437	0.00435071	0.00826268	0.00432263	0.00510683	0.00526176	0.00583337	0.00656592	0.00668175	0.0062024	0.00815839	0.00603694	0.0172384	0.00544026	0.00525574	0.004634	0.00467361	0.00628263	0.00578573	0.0059181	0.00642101	0.0130962	0.00764595	0.00536856	0.00831934	0.00494688	0.00692092	0.00625505	0.00555258	0.00622196	0.0399466	0.00861066	0.00560071	0.00722728	0.00520911	0.0058113	0.0194701	0.00828274	0.00896465	0.00945954
Sample_0_N10	1	0.00306506	0.00474258	0.00274676	0.00283483	0.00423989	0.00591534	0.0095109	0.00514431	0.00574229	0.00451647	0.0227626	0.00470498	0.00585611	0.0057119	0.00617647	0.00748367	0.00651744	0.00611518	0.00783957	0.00589371	0.0371397	0.00531531	0.00765879	0.0051371	0.00506654	0.00784008	0.00621768	0.00610179	0.00659727	0.0179412	0.00662663	0.00518706	0.0106981	0.00502843	0.0073822	0.00637734	0.00563052	0.00700776	0.0295515	0.00918127	0.00553266	0.0067832	0.00505882	0.00555584	0.0214039	0.00931982	0.00916119	0.00875945
Sample_0_N11	1	0.0018511	0.00249987	0.00217231	0.00227896	0.00266746	0.00358032	0.00425575	0.00354858	0.00392819	0.00337337	0.00427099	0.00370093	0.00389772	0.0039193	0.00408816	0.00429892	0.00426845	0.00402087	0.00494134	0.00403357	0.00786146	0.00431923	0.00403992	0.00391803	0.00390026	0.00479407	0.00423925	0.00438017	0.00452745	0.00971129	0.00526383	0.00393327	0.00514829	0.00394977	0.0053527	0.00502133	0.00442207	0.00450206	0.0298842	0.00471916	0.00402087	0.00529049	0.00432812	0.00479534	0.0142654	0.00672008	0.0073333	0.00798588
Sample_0_N12	1	0.00225804	0.00406038	0.00218632	0.00220637	0.00316455	0.00442387	0.00768732	0.00402073	0.00507825	0.0035579	0.0185289	0.00372806	0.00433478	0.00423054	0.00463814	0.00586583	0.00499629	0.00460963	0.00690197	0.00449114	0.0353914	0.00428088	0.00617186	0.00398064	0.00387328	0.00661198	0.00488091	0.0047602	0.00517804	0.0181672	0.0055206	0.00405859	0.00916848	0.00401405	0.00686678	0.00577095	0.0044947	0.00583064	0.0309533	0.00787174	0.00441006	0.00617587	0.00419891	0.00472679	0.0219817	0.00836843	0.00821385	0.00868025
Sample_0_N13	1	0.00250445	0.00335941	0.00225421	0.00235592	0.00316354	0.00476722	0.00614784	0.00412524	0.00531504	0.00360663	0.00458142	0.00375063	0.00420883	0.00441325	0.00481807	0.00539761	0.00517204	0.00472996	0.00683362	0.00457437	0.00980834	0.00462825	0.00397369	0.00381307	0.0039606	0.00561613	0.00476822	0.0049228	0.00519369	0.012694	0.00617603	0.00420077	0.00583566	0.00400289	0.00661963	0.00585731	0.00473197	0.00509853	0.0376997	0.00726613	0.0043911	0.00587947	0.00435837	0.00496006	0.0165121	0.0072767	0.00831544	0.00897554
Sample_0_N14	1	0.0029364	0.00372127	0.00267726	0.00277679	0.00351418	0.0048448	0.00609018	0.00441862	0.00539913	0.00392607	0.0058831	0.00438429	0.00459023	0.00466632	0.00504502	0.00562738	0.00528815	0.00485567	0.00684588	0.00474469	0.0150029	0.00524124	0.00465545	0.00426015	0.00435226	0.00580301	0.00493862	0.00502557	0.00538369	0.0159325	0.0063253	0.00443349	0.00735902	0.00433567	0.00665023	0.00609247	0.00501356	0.00583848	0.0454807	0.0078018	0.00460053	0.0063253	0.00457765	0.00542545	0.0230942	0.00738877	0.00803062	0.00907178
Sample_0_N15	1	0.00189194	0.00269006	0.00173966	0.00181981	0.00241334	0.00356074	0.00514052	0.00319542	0.00446094	0.00278962	0.00374044	0.00300433	0.00335994	0.00344431	0.00380456	0.00435168	0.00414203	0.00368855	0.00582727	0.00358183	0.00834438	0.00380582	0.00321103	0.00313552	0.00320471	0.00479757	0.00389779	0.00399565	0.00424116	0.0111994	0.00488615	0.00334433	0.00493762	0.0032819	0.0059707	0.00494816	0.00398004	0.00427111	0.0328334	0.0064942	0.00368054	0.0053295	0.00380076	0.00429178	0.0160109	0.00676797	0.00737711	0.00884215
Sample_0_N16	1	0.00190401	0.00277221	0.0017545	0.00183658	0.00251441	0.00366429	0.00481495	0.00327547	0.00490126	0.00284696	0.00439222	0.00315216	0.00341998	0.00354869	0.00396602	0.00448624	0.00425657	0.00377219	0.00638448	0.0037036	0.0122137	0.00420918	0.00351015	0.00321806	0.00333751	0.00483344	0.00399762	0.00412401	0.00443306	0.014471	0.00535482	0.00346969	0.00610625	0.0034273	0.00586271	0.0056184	0.00417488	0.00504384	0.0435534	0.00731047	0.00382036	0.00582456	0.0039533	0.0049055	0.0233368	0.00702647	0.00757944	0.00933625
Sample_0_N17	1	0.00182953	0.00270546	0.00164288	0.00171603	0.00242794	0.00390453	0.00489547	0.00330349	0.00470505	0.00278276	0.00482722	0.00293924	0.00336646	0.00354029	0.00391848	0.00442639	0.00448258	0.00398108	0.00641995	0.00388342	0.0110865	0.00374202	0.00344677	0.00310553	0.00319037	0.0045561	0.00407987	0.00420053	0.00460512	0.0104983	0.00545126	0.00358553	0.00580797	0.00338192	0.00530647	0.0049524	0.00408854	0.00465037	0.0369575	0.00678231	0.00392527	0.00587433	0.00400483	0.0046055	0.0161189	0.00727174	0.00793199	0.00895648
Sample_0_N18	1	0.00445539	0.00527099	0.004304	0.00438396	0.00498527	0.00696295	0.00800564	0.00654076	0.00697468	0.00609938	0.00689472	0.00614736	0.00650025	0.006593	0.00701519	0.00758558	0.00724015	0.00692351	0.00798005	0.00687446	0.0111028	0.00690112	0.00642562	0.00617508	0.00624224	0.00757598	0.00663458	0.00677318	0.00702799	0.0124397	0.00734357	0.00634566	0.00784892	0.00616442	0.00831269	0.00741926	0.00645974	0.00686274	0.0262004	0.00803656	0.00627423	0.00714526	0.00620813	0.00657701	0.0158556	0.00876366	0.00903233	0.0105164
Sample_0_N19	1	0.00229172	0.0032926	0.00208983	0.00218107	0.00306451	0.00453331	0.00574105	0.00394615	0.0051155	0.00337751	0.00604637	0.00364941	0.0040812	0.00419683	0.00456086	0.00516202	0.00498588	0.00454551	0.00685756	0.00442762	0.0139622	0.00439375	0.00418915	0.00373297	0.00379259	0.00535353	0.00466881	0.00478669	0.00515389	0.0127472	0.00591178	0.00408301	0.00687698	0.00395654	0.00660463	0.00552832	0.00463223	0.00530791	0.0366021	0.00820847	0.00439556	0.00626227	0.00435175	0.00500485	0.0172358	0.00762719	0.00824777	0.00908921
Sample_0_N20	1	0.00277162	0.00385097	0.00252521	0.00259199	0.0037024	0.00555567	0.0069187	0.00479417	0.00548786	0.00407564	0.0089454	0.00433759	0.00488477	0.00498882	0.00542108	0.00618775	0.00582693	0.00544851	0.00727486	0.00531185	0.0204843	0.00512652	0.00519123	0.00431636	0.00441317	0.00607697	0.00530771	0.00553289	0.00602054	0.0155178	0.00644503	0.00482523	0.00820461	0.00457986	0.00768434	0.00628921	0.00524403	0.00665159	0.04294	0.00875489	0.00510271	0.00638395	0.00469582	0.00540865	0.0218701	0.00788417	0.008509	0.00895161
Sample_0_N21	1	0.00242524	0.00369468	0.00217101	0.0022445	0.00326869	0.00533672	0.00686852	0.00448601	0.00508804	0.0036793	0.00602849	0.0039032	0.00444969	0.00462487	0.00516111	0.00602378	0.00569136	0.00531365	0.00708857	0.00508505	0.0147753	0.00489363	0.00445311	0.00403394	0.00414333	0.00628058	0.00513034	0.00535808	0.00568752	0.0133431	0.00655233	0.00466418	0.00750431	0.00436722	0.0075308	0.00621563	0.0050936	0.00581185	0.0383663	0.00919377	0.0049573	0.00632331	0.00479536	0.00533886	0.0161559	0.0083469	0.0092694	0.00995305
Sample_0_N22	1	0.0022061	0.00377157	0.00207302	0.00209191	0.00327535	0.00481186	0.00627237	0.0041918	0.00480598	0.00347266	0.0124763	0.00427744	0.00435636	0.00431522	0.00479422	0.00572284	0.00528414	0.00490799	0.00684205	0.00483579	0.0285454	0.00498776	0.00580471	0.00401716	0.00396006	0.00595416	0.00488532	0.00519178	0.0058576	0.0191408	0.00649403	0.00443151	0.00994906	0.00432572	0.0079323	0.00640545	0.00514183	0.00714852	0.0487432	0.00944823	0.00493906	0.00676103	0.00467164	0.00555828	0.0263951	0.00804817	0.00896629	0.00936217
Sample_0_N23	0	0
Sample_0_N24	1	0.00296542	0.0052903	0.0027895	0.002748	0.00435069	0.00694532	0.00998968	0.00589204	0.00574815	0.00487034	0.0141369	0.00580092	0.00583656	0.00581446	0.00652717	0.0082282	0.00720018	0.00691239	0.00808882	0.0066219	0.0402582	0.00707253	0.00692773	0.00533721	0.00511483	0.00784974	0.00623036	0.00661332	0.00717537	0.0325136	0.00783982	0.00595114	0.012228	0.00557899	0.00793319	0.00666294	0.00609458	0.00872078	0.0391147	0.0112396	0.00642613	0.00685871	0.0051437	0.00571883	0.0371476	0.00846006	0.0108165	0.00927697
Sample_0_O01	1	0.0109989	0.00996827	0.00989728	0.0111849	0.0113306	0.0118594	0.0118337	0.012065	0.0137737	0.0128214	0.0150467	0.013852	0.0133832	0.0126501	0.012349	0.0120283	0.0118361	0.011666	0.0126207	0.0117835	0.01483	0.0125889	0.0130246	0.0124151	0.0116403	0.0117088	0.0112571	0.0109622	0.0110332	0.011863	0.0113318	0.0109144	0.0114824	0.0109316	0.010721	0.0102131	0.00991075	0.0101029	0.0186158	0.00971735	0.00962678	0.00967941	0.00906374	0.00908087	0.0109438	0.0103085	0.0105485	0.0104689
Sample_0_O02	1	0.00719935	0.00695569	0.0066644	0.00732866	0.00914177	0.00946437	0.00961546	0.00887906	0.00993807	0.00895256	0.0114626	0.0103342	0.0111101	0.0108283	0.0107003	0.0105356	0.00993126	0.00952835	0.0107521	0.00931192	0.0157871	0.00950385	0.0102797	0.0100197	0.00998979	0.0107058	0.00995848	0.00960866	0.00976383	0.0139495	0.00955829	0.00866127	0.00996529	0.00884775	0.00958143	0.00943442	0.00903151	0.00938814	0.0223535	0.00873477	0.00807732	0.00902198	0.00804056	0.00853332	0.0165031	0.00964949	0.0102511	0.0097298
Sample_0_O03	1	0.00878515	0.00870695	0.00846364	0.00906974	0.0112139	0.0124	0.0125217	0.0116266	0.0121611	0.011392	0.0130148	0.012602	0.0132147	0.013156	0.0131126	0.0130148	0.0123978	0.0120698	0.0127476	0.0116831	0.0148309	0.0112812	0.0117244	0.0115093	0.0116962	0.0122262	0.0116983	0.0114681	0.0114485	0.0139294	0.0109901	0.0102711	0.010888	0.0100039	0.010484	0.0103297	0.010056	0.010245	0.0162886	0.00948467	0.00905236	0.0093087	0.00867654	0.00898936	0.013975	0.0100256	0.0103775	0.0100408
Sample_0_O04	0	0
Sample_0_O05	1	0.00626917	0.0063233	0.00580478	0.0062427	0.00776818	0.00901696	0.00918539	0.00814835	0.0098952	0.00796789	0.0102176	0.00879319	0.00956676	0.00951864	0.00963293	0.00962571	0.00917577	0.00861033	0.0106303	0.00837212	0.0142695	0.00846596	0.00870778	0.00849123	0.00841062	0.0092263	0.00877515	0.0085189	0.00859108	0.0149757	0.00865725	0.00757088	0.00884493	0.00736877	0.00809301	0.00826144	0.00766352	0.00825783	0.021992	0.00758772	0.00689235	0.00820851	0.00676964	0.00735192	0.0204858	0.0085598	0.00944165	0.00921066
Sample_0_O06	1	0.00649268	0.00631927	0.00594414	0.00647915	0.00842364	0.00957852	0.0097544	0.00851342	0.00999423	0.00828958	0.00970643	0.0092772	0.0102365	0.0102857	0.0104456	0.0103976	0.00974702	0.00930179	0.0109068	0.00889715	0.0142546	0.0086893	0.00877539	0.00877539	0.00903121	0.00982573	0.00945922	0.00923784	0.00919356	0.0143149	0.00905704	0.00800055	0.00870037	0.00768938	0.00859952	0.00874956	0.00817151	0.00863272	0.0207522	0.00776441	0.00723186	0.00805959	0.00704614	0.00758238	0.0174118	0.00890699	0.00933746	0.00938789
Sample_0_O07	1	0.00574383	0.00598445	0.00556282	0.00594913	0.00775594	0.00888837	0.00944576	0.00812238	0.00977026	0.00777471	0.0103475	0.00859257	0.0093111	0.00941706	0.00955944	0.0096952	0.00926475	0.00873937	0.0107636	0.00841487	0.0132327	0.0081566	0.0086301	0.00809589	0.00826587	0.00918417	0.00877138	0.0085109	0.00853076	0.0140527	0.00860692	0.00735529	0.00865769	0.00709922	0.00790715	0.00813342	0.00751974	0.0080087	0.0219599	0.00741378	0.00680232	0.00804181	0.00650983	0.00702086	0.0189114	0.00854953	0.00907159	0.00933097
Sample_0_O08	1	0.00622969	0.00620947	0.00571986	0.00620415	0.00814234	0.00926843	0.00990918	0.00828071	0.00978358	0.0079795	0.00927588	0.00887675	0.00967502	0.0097623	0.00984745	0.0100954	0.0094217	0.00890336	0.0106042	0.00860002	0.0139229	0.00838502	0.0082062	0.00828071	0.00856064	0.00946321	0.00903321	0.00876074	0.00877351	0.0143252	0.00879479	0.00758462	0.00841056	0.00725786	0.00822323	0.00836479	0.00781452	0.00823814	0.0233148	0.00756333	0.00688853	0.00771766	0.0066863	0.00713546	0.0182335	0.00868091	0.00913326	0.00919074
Sample_0_O09	1	0.00564616	0.0108575	0.00746079	0.00665852	0.00684712	0.0175121	0.0166365	0.0162115	0.0151971	0.0143255	0.0119294	0.00951483	0.00961841	0.0102301	0.0116871	0.0129574	0.0158137	0.0152304	0.0165847	0.016659	0.017644	0.0135535	0.0114536	0.0102145	0.00919529	0.00961939	0.0103103	0.0108672	0.0111135	0.014563	0.0135359	0.0127581	0.0131666	0.0121259	0.00969463	0.00891972	0.00855914	0.00911321	0.014646	0.0104226	0.0104744	0.0104295	0.00919724	0.00901744	0.0111848	0.00932526	0.00990766	0.0104197
Sample_0_O10	1	0.0019409	0.00295463	0.00182455	0.00190668	0.00268288	0.00381135	0.00647369	0.00337574	0.0049064	0.00296872	0.00473047	0.00323443	0.00362978	0.0037723	0.00419019	0.00547325	0.00452555	0.00393897	0.00636137	0.00385684	0.0157808	0.00402633	0.00348364	0.00330247	0.00347156	0.00591852	0.00420387	0.00418012	0.00452957	0.0187403	0.00530255	0.00355651	0.00576755	0.00337936	0.00763638	0.00520271	0.00429406	0.00480736	0.0377238	0.00544748	0.00374452	0.00554894	0.00370305	0.00422723	0.0246677	0.00650067	0.00735175	0.00859576
Sample_0_O11	1	0.0110951	0.0107357	0.0106206	0.0109988	0.0127254	0.014633	0.0147997	0.0137591	0.0140598	0.0133691	0.0147622	0.0140128	0.0144356	0.0142688	0.0142359	0.0142406	0.0137003	0.0134161	0.0142219	0.0131765	0.0156854	0.0123425	0.0124388	0.0120935	0.0121006	0.0125845	0.0123449	0.0120841	0.0120324	0.013503	0.011619	0.0109518	0.0112619	0.0104373	0.0105501	0.0104608	0.0102377	0.0104444	0.0151944	0.00968561	0.00939901	0.00934498	0.00875299	0.00912886	0.0115931	0.0101014	0.0103058	0.00987824
Sample_0_O12	1	0.00723616	0.00761168	0.00711017	0.00745728	0.00883953	0.0101316	0.0110754	0.00953004	0.0113471	0.00930646	0.0116053	0.0101007	0.0101378	0.0101007	0.0101514	0.0103836	0.00992286	0.00949175	0.0116473	0.00928793	0.0183436	0.00904335	0.00890994	0.00862954	0.00867895	0.00952263	0.0090977	0.00892724	0.00893341	0.0139399	0.0093077	0.00790815	0.00930399	0.00756721	0.00852948	0.0083689	0.00770062	0.00850354	0.0267249	0.0077105	0.00709164	0.00798967	0.00672724	0.00716822	0.0163808	0.0084529	0.00888647	0.00873577
Sample_0_O13	1	0.00906507	0.00844451	0.00826375	0.00881314	0.0105496	0.0117324	0.0117195	0.0107574	0.012111	0.0105197	0.0119558	0.0113025	0.0117309	0.0118049	0.0116897	0.0115345	0.0112627	0.0107574	0.0126134	0.0104613	0.0135969	0.00987209	0.0100543	0.0097753	0.00989913	0.0103887	0.010235	0.00991194	0.00999022	0.0118619	0.00993044	0.00881884	0.00942659	0.00844451	0.0088473	0.00896971	0.00860392	0.00883165	0.0191919	0.00813565	0.00767307	0.00872632	0.00742826	0.00811714	0.0126789	0.00916755	0.00934119	0.00943655
Sample_0_O14	1	0.00700723	0.00471768	0.00525109	0.00612086	0.00706641	0.00623057	0.00686648	0.00655249	0.0087713	0.00687369	0.00992257	0.00861612	0.00786184	0.00752115	0.00711044	0.00705053	0.00686431	0.00639586	0.00875759	0.00651135	0.014236	0.00744031	0.00769149	0.00739988	0.00703177	0.00746701	0.00691267	0.00671923	0.00667809	0.0102763	0.0072548	0.00617716	0.00783585	0.00644134	0.00725913	0.00696247	0.00635616	0.00679502	0.0236093	0.00620025	0.00584369	0.00747351	0.00598299	0.00618077	0.01441	0.00761787	0.00771675	0.00831152
Sample_0_O15	1	0.00807121	0.00799501	0.00755329	0.0080212	0.00975355	0.0111799	0.0115776	0.0101405	0.0116312	0.00979761	0.0113323	0.0105822	0.0110168	0.0110656	0.0110954	0.0111775	0.0106882	0.0101965	0.0123503	0.00997858	0.0142243	0.00951186	0.00949162	0.00928683	0.0093928	0.0100822	0.00981785	0.00974403	0.00963687	0.0129242	0.00995477	0.00848912	0.00920587	0.0080855	0.00862247	0.00889274	0.00830457	0.00871414	0.0245946	0.00811169	0.0075009	0.00833672	0.00716991	0.00790452	0.0151661	0.00896298	0.00943923	0.00937851
Sample_0_O16	1	0.00437145	0.0044371	0.00400303	0.00419461	0.00556379	0.00660273	0.00746885	0.00587661	0.00783324	0.00548073	0.00887486	0.00611106	0.00657325	0.00669651	0.00684119	0.00714665	0.00680636	0.00634885	0.008903	0.00608895	0.0207044	0.00586187	0.00587058	0.00554704	0.00571718	0.00668445	0.00654579	0.00620885	0.00635287	0.0151668	0.00678359	0.00533269	0.00725851	0.00512169	0.00613316	0.00621153	0.00554838	0.00684521	0.0332997	0.00601393	0.00521279	0.00668981	0.00497231	0.00567364	0.0226966	0.00740923	0.00792233	0.00795449
Sample_0_O17	1	0.00868646	0.00769814	0.00736198	0.00784942	0.00966806	0.0111136	0.0111405	0.00973641	0.0112032	0.00933974	0.0101544	0.00997397	0.0107169	0.0108984	0.0109488	0.0109309	0.0103404	0.00990001	0.0117108	0.00950782	0.0115203	0.00885903	0.00884894	0.00876154	0.00905848	0.00968711	0.00945292	0.00933526	0.00926018	0.0110912	0.00926691	0.00804775	0.00852735	0.00758049	0.00833237	0.0087537	0.00795251	0.00814076	0.0226227	0.0075648	0.00701349	0.0079357	0.00680843	0.00749757	0.0133782	0.00868983	0.00889713	0.00935543
Sample_0_O18	1	0.00211067	0.00293855	0.00185384	0.00193978	0.0029231	0.00408503	0.00599426	0.00353143	0.00500188	0.0029973	0.0125327	0.00345656	0.00390878	0.00384935	0.00418239	0.00504418	0.00463494	0.0041139	0.0068208	0.00399942	0.0230206	0.00397961	0.0050425	0.00352874	0.00342165	0.00508111	0.00418071	0.00432406	0.00477762	0.0125441	0.00572468	0.00363315	0.00764063	0.00351229	0.00647971	0.00495588	0.00422838	0.00587877	0.057601	0.00659318	0.00441672	0.00580324	0.00374192	0.00420622	0.0185891	0.00714477	0.0085558	0.00806464
Sample_0_O19	1	0.00137413	0.00256543	0.00120347	0.00128505	0.00181595	0.00286844	0.00512465	0.0024375	0.00387275	0.00210264	0.00393413	0.00213812	0.00260195	0.00269906	0.00314166	0.00419026	0.0034646	0.00295623	0.00525362	0.0029324	0.0102931	0.00288035	0.00280758	0.00243698	0.00258615	0.00483666	0.00324758	0.00336852	0.00374015	0.0121846	0.00465771	0.00274231	0.00494854	0.0026799	0.00657026	0.00514614	0.00367101	0.00415918	0.0450227	0.00508502	0.0032727	0.00533675	0.0033276	0.00379428	0.0235954	0.00657207	0.00786748	0.0089873
Sample_0_O20	1	0.00254156	0.00346385	0.0021378	0.00222228	0.00344589	0.00510213	0.00726317	0.00414817	0.00499406	0.00347511	0.0136576	0.00391372	0.0046505	0.00461318	0.00507256	0.00605082	0.00543162	0.00499653	0.00715193	0.00478391	0.0245782	0.0044854	0.0055939	0.00407284	0.00403376	0.00591353	0.00485044	0.00508629	0.00563403	0.0136055	0.00627646	0.00428088	0.00833224	0.00404644	0.00743706	0.00552702	0.00491345	0.00644332	0.0563375	0.00733603	0.0050518	0.00608285	0.00430763	0.00495464	0.018332	0.00785843	0.00927072	0.00899087
Sample_0_O21	1	0.00304084	0.0040707	0.00251067	0.00267805	0.00398498	0.00570833	0.00832056	0.00464678	0.00540363	0.00411133	0.00830513	0.00438799	0.00548285	0.00555273	0.00593502	0.00707254	0.00623037	0.00576683	0.00738617	0.00548732	0.0203397	0.00509528	0.00538088	0.00478084	0.00488444	0.00716192	0.00579973	0.00593258	0.00630512	0.0182666	0.00703191	0.00505263	0.00818162	0.00480968	0.00704979	0.00663338	0.00575139	0.00702379	0.0454216	0.00817431	0.0057518	0.00695026	0.00497747	0.00541541	0.0259704	0.00829009	0.0101654	0.00900795
Sample_0_O22	1	0.00253943	0.00325668	0.00215606	0.00225073	0.00339499	0.00486574	0.00668207	0.00403043	0.00526391	0.00342889	0.0121174	0.00384226	0.00451198	0.00447458	0.0048334	0.00570378	0.00521093	0.0047773	0.00718076	0.00458951	0.0220706	0.0043651	0.00526197	0.00394394	0.00388784	0.00554131	0.0047025	0.00483418	0.00529197	0.0125417	0.00612026	0.00412861	0.00781035	0.00391511	0.00689284	0.00531456	0.00466081	0.00619	0.054771	0.00690531	0.00483808	0.00599403	0.00411576	0.00469899	0.0180479	0.00752361	0.00894293	0.00848359
Sample_0_O23	1	0.00196097	0.0033691	0.00179874	0.0018597	0.00264471	0.00368083	0.00679744	0.00328746	0.00462739	0.00291029	0.0100956	0.00315726	0.00359747	0.00356027	0.00386821	0.00497459	0.00420681	0.00383445	0.00620498	0.00372526	0.0254472	0.0037015	0.00453232	0.00335739	0.00327472	0.00566867	0.00407006	0.00421404	0.00471453	0.0183001	0.00547233	0.00340905	0.00771507	0.00347863	0.00623564	0.00515061	0.00433805	0.00599797	0.0474643	0.00715946	0.0042726	0.00600795	0.00389129	0.00485576	0.0266259	0.00730654	0.009231	0.00829202
Sample_0_O24	1	0.00680523	0.00799677	0.00805161	0.00841555	0.00892906	0.0115016	0.0115664	0.0112972	0.0116212	0.0114168	0.0121796	0.0118456	0.0119852	0.0118805	0.0118207	0.0117309	0.0116611	0.0117259	0.0120201	0.0118954	0.0126782	0.0114218	0.0114567	0.0112673	0.0109831	0.0112872	0.011013	0.0109482	0.0109582	0.0112473	0.0109681	0.0105593	0.0105892	0.0101056	0.0102602	0.00998101	0.00976164	0.0100009	0.0145228	0.00947248	0.00927805	0.00925811	0.00899387	0.00943758	0.0101904	0.0101056	0.0102502	0.0101854
Relative Area - Background Area	Calibrated	H3N3	H5N2	H3N3F1	H4N3	H3N4	H3N3L1	H6N2	H4N3F1	H3N3E1	H5N3	H3N4F1	H4N4	H3N5	H3N3F1L1	H4N3L1	H7N2	H3N3F1E1	H5N3F1	H4N3E1	H6N3	H4N4F1	H5N4	H3N5F1	H4N5	H5N3L1	H8N2	H4N3F1E1	H4N4L1	H5N3E1	H5N4F1	H4N4E1	H6N4	H4N5F1	H5N5	H9N2	H5N4L1	H6N3E1	H4N4F1E1	H5N4E1	H5N5F1	H4N5E1	H5N4F1L1	H6N4L1	H4N7	H5N4F1E1	H4N5F1E1	H5N5E1	H5N4L2
	[M+Na]+	1136.4	1257.42	1282.45	1298.45	1339.48	1409.48	1419.48	1444.51	1455.52	1460.5	1485.53	1501.53	1542.56	1555.54	1571.53	1581.53	1601.58	1606.56	1617.58	1622.55	1647.59	1663.58	1688.61	1704.61	1733.59	1743.58	1763.63	1774.61	1779.63	1809.64	1820.66	1825.63	1850.67	1866.66	1905.63	1936.67	1941.68	1966.71	1982.71	2012.72	2023.73	2082.72	2098.72	2110.77	2128.77	2169.79	2185.79	2209.75
Sample_0_A01	1	0.0010236	0.00171159	0.000255962	0.00107141	0.00259881	0.000649874	0.00319624	0.000885158	0.00453505	0.00042483	0.00691698	0.00282622	0.0020294	0.000399055	0.000764634	0.00119192	0.00132214	0.000391923	0.00569171	0.000402283	0.0161528	0.00321925	0.00217479	0.00117029	0.00062722	0.00277862	0.00103342	0.00121227	0.00167126	0.0156935	0.00418026	0.000557113	0.00443161	0.000724392	0.00269307	0.00349743	0.00139012	0.00289099	0.066031	0.00262824	0.000969034	0.00462605	0.000607689	0.00186693	0.0231467	0.00168138	0.00472684	0.00112996
Sample_0_A02	0	0
Sample_0_A03	1	0.00106468	0.00187515	0.000300334	0.00114209	0.00268578	0.000755932	0.00366166	0.000882859	0.00457087	0.000719626	0.0057601	0.00312016	0.00269228	0.000357567	0.000747983	0.00175778	0.00136046	0.000412865	0.00589847	0.000577728	0.0147128	0.0033585	0.00189724	0.0012587	0.000557669	0.00314998	0.00116015	0.00123476	0.00159263	0.0185249	0.00377163	0.000309436	0.00417595	0.000662291	0.00272717	0.0036645	0.00161278	0.00246818	0.0607315	0.00269917	0.00106921	0.00423673	0.000431796	0.00183677	0.0260085	0.00175147	0.00440894	0.00162918
Sample_0_A04	1	0.000704938	0.0025255	0.000339608	0.00112259	0.00268297	0.000768097	0.00476482	0.000991765	0.00478102	0.000732279	0.00343906	0.0033785	0.00218779	0.000291165	0.000884062	0.00209859	0.00145152	0.000390889	0.00586732	0.000578034	0.0178698	0.00469307	0.00111019	0.00110394	0.000615067	0.00356882	0.00134851	0.00124742	0.00146275	0.0328505	0.00409386	0.000383967	0.0044885	0.000698858	0.00267921	0.00322417	0.00163518	0.00254608	0.0566376	0.0035243	0.000797514	0.00420479	0.00066723	0.00215499	0.0497558	0.00148314	0.00479984	0.00166767
Sample_0_A05	1	0.000840311	0.00208066	0.000264165	0.000966525	0.00290381	0.000884645	0.00382084	0.000981607	0.005664	0.000884349	0.00400559	0.00294934	0.00267273	0.000436141	0.00110529	0.00185231	0.0017766	0.000565803	0.0060769	0.000681728	0.0131999	0.00298945	0.00108769	0.000990515	0.00073482	0.00333392	0.00107338	0.00134793	0.00171677	0.0178627	0.00389871	0.000418408	0.00340739	0.00064537	0.0031728	0.00354137	0.00182972	0.00254716	0.0541287	0.00238811	0.000968239	0.0036716	0.000662813	0.00136844	0.0246539	0.00194345	0.00370747	0.0019084
Sample_0_A06	1	0.000691822	0.00184705	0.000300749	0.000837859	0.00200142	0.000595039	0.00344454	0.000879955	0.00497224	0.000608338	0.00238171	0.00265475	0.00169986	0.000347975	0.00077603	0.00174464	0.00128175	0.000315649	0.00590114	0.000415114	0.0131217	0.00393669	0.000797298	0.000903748	0.000547995	0.00282784	0.00120052	0.001291	0.00140179	0.027333	0.00377429	0.000285676	0.00371947	0.000599195	0.00276143	0.00346733	0.00139485	0.00199221	0.0549692	0.00282656	0.000636586	0.00454104	0.00054958	0.00194803	0.0438918	0.00146847	0.00390331	0.00192611
Sample_0_A07	1	0.000677149	0.00152421	0.000268376	0.000725921	0.00215517	0.000429525	0.00242504	0.00065325	0.00484037	0.000425951	0.00698211	0.0029762	0.00176305	0.00027378	0.000617866	0.00100125	0.00124195	0.000284591	0.00578459	0.000283863	0.0201785	0.00241631	0.00203647	0.00120954	0.000360693	0.00186102	0.00107107	0.00117565	0.00166012	0.0163344	0.00409888	0.000251656	0.00510087	0.000640829	0.00207633	0.00332664	0.00128115	0.00293295	0.0650492	0.00275116	0.00133395	0.00512466	0.000645843	0.00210204	0.0257957	0.00210856	0.00446936	0.00126027
Sample_0_A08	1	0.000241515	0.00100673	0.000372125	0.000522778	0.000333144	0.000199504	0.00197984	0.000435147	0.00103902	0.000275663	0.00123125	0.001242	0.000475718	0.000138627	0.000444937	0.00109542	0.000491924	0.000410425	0.00184121	0.000150613	0.00669025	0.00290919	0.000702981	0.000581773	0.000486963	0.00163678	0.000255725	0.0010079	0.0010813	0.0173633	0.00243595	0.000480263	0.00269284	0.00066711	0.00218985	0.00244056	0.00131249	0.00129581	0.0350522	0.00226909	0.000632192	0.00307815	0.000893059	0.00284385	0.0317202	0.000622738	0.00380499	0.00173456
Sample_0_A09	1	0.0014307	0.00227915	0.000532895	0.000947216	0.0025825	0.001082	0.0026956	0.000766992	0.00578931	0.000295937	0.00965942	0.00365612	0.0016115	0.000542577	0.00112836	0.00140127	0.00150495	0.000259892	0.00679079	0.000364594	0.0240663	0.00244153	0.00260953	0.00153816	0.000436602	0.00201863	0.00132387	0.0011505	0.0017421	0.0165045	0.00448618	0.000339527	0.00526347	0.000661297	0.00183141	0.00349963	0.00126147	0.00380489	0.0648377	0.0029043	0.0018406	0.00605505	0.000596386	0.00201689	0.0261639	0.00138173	0.00542127	0.00158988
Sample_0_A10	1	0.00132739	0.00911037	0.00225475	0.00268318	0.005076	0.00464737	0.00625162	0.00131679	0.00660015	0.000773474	0.00773431	0.00690559	0.00426629	0.000857198	0.00405714	0.00375725	0.00225138	0.000928483	0.0064161	0.000487069	0.0295113	0.00618866	0.00183776	0.00189796	0.000788034	0.00436158	0.00204816	0.00204315	0.00242495	0.0343868	0.00634777	0.000609505	0.00754598	0.00123242	0.00512973	0.00434875	0.00205361	0.00449244	0.0677632	0.00441088	0.000853991	0.00625169	0.00122557	0.00255253	0.0410142	0.00143596	0.00508362	0.00144117
Sample_0_A11	1	0.000977863	0.00144738	0.000535873	0.000934318	0.00292738	0.000551976	0.00258648	0.000794508	0.00598083	0.000480457	0.00987148	0.00333791	0.00194537	0.000425624	0.000964924	0.000992023	0.00132764	0.000279588	0.00749024	0.000494219	0.0208906	0.00250678	0.00310484	0.00113241	0.000540437	0.00194091	0.00122846	0.00139149	0.00198436	0.0142207	0.00437776	0.000314723	0.00517638	0.00065713	0.00214392	0.00319675	0.00146709	0.00337254	0.0607135	0.00250877	0.00137422	0.00576981	0.000762918	0.0034925	0.022319	0.00159773	0.00408263	0.0017568
Sample_0_A12	1	0.000722866	0.00360702	0.000297813	0.000357745	0.00162014	0.000345393	0.00622389	0.000739786	0.0032781	0.000628611	0.00775355	0.00492284	0.00148899	0.000154625	0.000744453	0.00275538	0.00100531	0.000362805	0.00424866	0.000572464	0.0454487	0.00554834	0.00239179	0.0016854	0.000505199	0.00473007	0.000841941	0.000985424	0.001948	0.0491016	0.00425271	0.000418988	0.0102421	0.0012609	0.00644349	0.00381856	0.00193377	0.00361698	0.0732778	0.00816427	0.00130553	0.0052846	0.000293748	0.00178623	0.0507622	0.00138859	0.00633351	0.000441466
Sample_0_A13	1	0.000576153	0.00115947	0.000182467	0.000411316	0.000988238	0.000351611	0.00261639	0.00040756	0.00375318	0.000374903	0.00326587	0.000901208	0.000921233	0.000269462	0.000636235	0.00114415	0.000961708	0.000220708	0.00471928	0.000332822	0.0126542	0.00086061	0.000904029	0.000542347	0.000427759	0.00240243	0.000851557	0.000871946	0.00134087	0.0122377	0.00274864	0.000185787	0.00322518	0.000398989	0.00275222	0.00258615	0.00130676	0.00277333	0.0398365	0.00206056	0.000723198	0.00372566	0.000479135	0.00143738	0.0289423	0.00164438	0.00267463	0.00122027
Sample_0_A14	1	0.000432941	0.0031068	0.00022804	0.000293341	0.00118463	0.000214424	0.00461705	0.000521934	0.00243756	0.000425991	0.0085622	0.00360341	0.00128835	9.06866e-05	0.000479023	0.00220395	0.000893179	0.000306412	0.00397072	0.000448914	0.0359514	0.00467496	0.00315399	0.00156735	0.000302162	0.00428113	0.000677307	0.00083864	0.00185388	0.0416183	0.00378209	0.000286488	0.00936266	0.00109591	0.0062194	0.00341	0.00189696	0.00293159	0.068677	0.00842577	0.00111285	0.0048901	0.000685587	0.00177489	0.0436868	0.00156684	0.00562196	0.000426584
Sample_0_A15	1	0.000596317	0.0036041	0.000183335	0.000256908	0.00104015	0.000431283	0.00748858	0.000519473	0.00284412	0.000719585	0.0053424	0.000918741	0.00133298	0.000301551	0.000859369	0.00358407	0.00118074	0.000546477	0.00396556	0.000589588	0.0208861	0.00157037	0.00136831	0.000895057	0.000585847	0.00574763	0.000691017	0.00121332	0.00197793	0.0224746	0.00359019	0.00028077	0.00523522	0.00075703	0.00599936	0.00438687	0.00248841	0.00371357	0.0530171	0.00679146	0.00113828	0.00356998	0.000592442	0.00115263	0.0390922	0.00143194	0.0037891	0.00251881
Sample_0_A16	1	0.000553384	0.00454541	0.000278369	0.000354653	0.00115929	0.000267046	0.0100041	0.000598833	0.00255178	0.000968384	0.0184819	0.00144834	0.00161796	0.00018499	0.000641919	0.00367643	0.00108263	0.000634832	0.00370387	0.000643888	0.0429455	0.00199587	0.00330733	0.00136807	0.000405924	0.00655103	0.000619456	0.001082	0.00169003	0.0287562	0.00436453	0.00028182	0.00796344	0.00099497	0.00734491	0.0039078	0.00166107	0.00616589	0.0739794	0.00994569	0.00174854	0.00387358	0.000669289	0.00139694	0.0425836	0.00187071	0.00644536	0.00195059
Sample_0_A17	1	0.000495968	0.00301589	0.000161654	0.000267615	0.000822515	0.000335635	0.00631166	0.000425923	0.00269169	0.000565864	0.00368575	0.000809443	0.00108935	0.000192483	0.00102327	0.00348308	0.00104082	0.000419421	0.00383021	0.000505798	0.0151979	0.00131888	0.00101331	0.000739122	0.000587138	0.00569265	0.00070466	0.00120601	0.00198959	0.0183386	0.00335286	0.000235248	0.00429056	0.000660334	0.00688833	0.0050556	0.00228579	0.00325335	0.0568635	0.00666631	0.00112571	0.00369657	0.00060875	0.00140146	0.035205	0.00148349	0.00353873	0.00182111
Sample_0_A18	1	0.000451222	0.00310797	0.000239022	0.000308919	0.000898815	0.000272849	0.0072	0.00058557	0.00290916	0.000718031	0.0125028	0.00111028	0.00128545	0.000193669	0.000559977	0.0031549	0.00102184	0.000488095	0.00380517	0.000472513	0.030806	0.00165079	0.0023902	0.00107921	0.00039182	0.00509558	0.00067539	0.00103994	0.00155793	0.0231022	0.00389587	0.000244433	0.00626973	0.000795022	0.00560598	0.0040752	0.00160297	0.00524038	0.068991	0.00956544	0.00147349	0.00372947	0.000643888	0.00140985	0.0393513	0.00146258	0.00533406	0.00229808
Sample_0_A19	1	0.00077385	0.0036481	0.000313611	0.000519885	0.00141494	0.000408849	0.00777604	0.000719903	0.00347763	0.00110025	0.00851126	0.00144512	0.00161358	0.000244998	0.000614012	0.00313952	0.00108801	0.000535147	0.00462221	0.000635227	0.0321065	0.00168017	0.00180644	0.00104877	0.000461848	0.00570345	0.00118328	0.00109538	0.00231075	0.0262635	0.003787	0.000316527	0.00693273	0.000807718	0.00569059	0.0030906	0.00208108	0.0050452	0.0612745	0.00503511	0.00199291	0.00428884	0.000758299	0.00177281	0.0479621	0.00203181	0.00586861	0.000812356
Sample_0_A20	1	0.000421615	0.00301196	0.000198799	0.000285941	0.000845634	0.000244694	0.00710371	0.000563552	0.0027833	0.000682652	0.0109254	0.00102593	0.0012412	0.000142242	0.000608573	0.00311028	0.00101206	0.00046703	0.00361329	0.000431053	0.0274006	0.00149734	0.00216563	0.00108608	0.000405869	0.00507716	0.000595526	0.000998337	0.00146331	0.021279	0.00334265	0.00022943	0.0058535	0.000745409	0.0057791	0.00409756	0.0015991	0.00475559	0.0637055	0.0092759	0.00144541	0.00339738	0.000624227	0.00138347	0.0363953	0.00169032	0.00500994	0.00238048
Sample_0_A21	1	0.000793062	0.00543502	0.000356528	0.000386501	0.00140254	0.000382635	0.0110299	0.000833219	0.00285007	0.00135619	0.0143377	0.00140801	0.00204556	0.000156038	0.000955405	0.00415034	0.00128713	0.000963726	0.00392632	0.000801948	0.0463647	0.0017979	0.0031211	0.00170088	0.000527035	0.0076495	0.000902451	0.00152945	0.00234052	0.0337246	0.00371986	0.000334271	0.00989312	0.00116682	0.00721857	0.00341182	0.00207641	0.00649828	0.0574649	0.0123157	0.00226522	0.00398665	0.000925311	0.00174071	0.0467186	0.00222315	0.00675336	0.000844253
Sample_0_A22	1	0.000530583	0.00459347	0.000280227	0.000380253	0.00124731	0.000301325	0.00851535	0.000785044	0.002558	0.0009704	0.0215545	0.00161809	0.00197985	0.000194363	0.000623568	0.00311977	0.00106815	0.000646311	0.00365801	0.000621457	0.0454418	0.00195311	0.00435347	0.00181552	0.000480772	0.0053201	0.000727924	0.00139196	0.00214742	0.0260475	0.0045511	0.000308622	0.00966693	0.00119807	0.00679224	0.00427272	0.00176066	0.00673149	0.0761091	0.0148443	0.00220305	0.0046281	0.000798106	0.00175657	0.0390742	0.00275467	0.00660644	0.00200842
Sample_0_A23	1	0.000665872	0.00407717	0.000264451	0.000293254	0.00128006	0.000410237	0.00636995	0.000514551	0.00245107	0.000809646	0.011533	0.00124325	0.00187642	0.000229828	0.000814029	0.00261581	0.001273	0.000551908	0.00401174	0.000552132	0.0360988	0.00163033	0.0029501	0.00136425	0.000417445	0.00512847	0.000804965	0.00116863	0.00210785	0.0267153	0.00381458	0.00036081	0.00860767	0.00110837	0.00624774	0.00346044	0.00216599	0.00506603	0.0502961	0.00906124	0.00166967	0.00413642	0.000942906	0.00154742	0.0363137	0.00193029	0.00448544	0.000495836
Sample_0_A24	1	0.0014503	0.00572667	0.000216828	0.000435718	0.00205847	0.000617097	0.0101199	0.00125365	0.00315283	0.00135091	0.0254195	0.0020275	0.00287202	0.000627068	0.00175478	0.00392097	0.00132638	0.000609059	0.00437715	0.00129272	0.0522468	0.00259378	0.00516264	0.00199702	0.00102778	0.00624016	0.000769812	0.00154303	0.00294019	0.0291584	0.00534485	0.000470083	0.0100334	0.00134271	0.00766505	0.00436917	0.00214963	0.00723819	0.0742215	0.0105367	0.00223754	0.00483871	0.000242277	0.00132184	0.0398399	0.002064	0.00632861	0.000178948
Sample_0_E01	1	0.000640678	0.00241101	0.000324622	0.0007377	0.00250497	0.000610598	0.00463754	0.000919277	0.0047098	0.000618423	0.0134813	0.00203303	0.00209417	0.000356763	0.000588381	0.00167514	0.00167155	0.000513483	0.00620699	0.000465232	0.0293082	0.00158514	0.00276334	0.0010025	0.000463019	0.00312623	0.00122624	0.00109128	0.00156327	0.0166705	0.00422277	0.000334072	0.00579002	0.000761157	0.00276476	0.00270193	0.00132372	0.00518067	0.058029	0.00302123	0.00134476	0.00488684	0.000745466	0.00156428	0.0342502	0.00276392	0.00480231	0.00125578
Sample_0_E02	1	0.000704394	0.00172497	0.000261249	0.000875104	0.00247106	0.000677139	0.00335583	0.000869816	0.00507359	0.000628134	0.00615285	0.00276541	0.00216256	0.000351287	0.000783895	0.00145385	0.00140328	0.000416289	0.00608787	0.000500015	0.0228505	0.00245242	0.00163406	0.000946559	0.000423068	0.00266364	0.000998386	0.0013045	0.00153048	0.0181939	0.00345686	0.000347762	0.00586351	0.000722827	0.00217454	0.00294228	0.00135701	0.00316476	0.0477426	0.00287118	0.000829652	0.00423066	0.000631824	0.00178366	0.0257575	0.00190995	0.00310884	0.00110729
Sample_0_E03	1	0.0005898	0.00154958	0.000195701	0.000726965	0.00218004	0.000502157	0.00245734	0.000797902	0.00545948	0.000402186	0.0106397	0.00161063	0.00192543	0.000306595	0.000631267	0.00104743	0.00158512	0.000424474	0.0068103	0.000544436	0.018443	0.00124312	0.00254503	0.000716462	0.000503488	0.00205397	0.000639973	0.000800299	0.00145768	0.00792334	0.0042452	0.000259867	0.0048644	0.00050942	0.00237673	0.00248245	0.00117327	0.00335739	0.0724581	0.00218314	0.00113618	0.00407963	0.000728938	0.00162103	0.0156676	0.002813	0.00288367	0.00118345
Sample_0_E04	1	0.00134349	0.00235328	0.000286172	0.000745437	0.00284338	0.000888031	0.00361584	0.00118852	0.00520801	0.000940814	0.00622994	0.0024741	0.00250612	0.000806958	0.000846523	0.00147755	0.00150587	0.000509679	0.00673815	0.000503616	0.024194	0.00283461	0.00182331	0.00100628	0.000759521	0.0028697	0.000960343	0.00116794	0.00154233	0.0192072	0.00392682	0.000555964	0.00607516	0.000789351	0.00232186	0.00316984	0.00158777	0.00356272	0.0504847	0.00283418	0.000765537	0.00443661	0.000556547	0.00201328	0.0264638	0.00148667	0.00329183	0.000964849
Sample_0_E05	1	0.000715058	0.00237023	0.000326847	0.000899801	0.00363901	0.000707043	0.0047824	0.00107267	0.00569448	0.000649182	0.0162427	0.00320223	0.00359334	0.000497529	0.0010051	0.00197086	0.00201061	0.000508356	0.00676022	0.00056212	0.0276046	0.00209923	0.00357465	0.000734958	0.000591488	0.00364335	0.000715867	0.00117237	0.00190838	0.0155088	0.00536129	0.000424201	0.00564147	0.000689731	0.00355271	0.00303916	0.00176036	0.00369871	0.0557224	0.00244026	0.00123814	0.00346973	0.00126896	0.00216694	0.018344	0.0022011	0.00300887	0.000688669
Sample_0_E06	0	0
Sample_0_E07	1	0.000661587	0.00175327	0.000400842	0.00090309	0.00316983	0.000891188	0.0034586	0.00096516	0.0070022	0.000717001	0.00892569	0.00229683	0.00223068	0.000389337	0.00117685	0.00163621	0.00162145	0.000371246	0.00818456	0.000709851	0.0158773	0.0017629	0.00237505	0.000598529	0.000525256	0.00283337	0.000958428	0.00168339	0.00197486	0.0104873	0.00473166	0.000265995	0.00443068	0.000571273	0.00318984	0.00343917	0.00156882	0.00270881	0.0537814	0.00211223	0.000877895	0.00391512	0.000756073	0.00360535	0.0147186	0.00169632	0.00192079	0.00132301
Sample_0_E08	1	0.000590502	0.00255333	0.000429347	0.0007838	0.00205147	0.000448381	0.0037695	0.000895723	0.00553686	0.00066429	0.00637926	0.00265592	0.00132594	0.000281148	0.000682216	0.00176067	0.00141207	0.000373822	0.00693051	0.000407755	0.0221175	0.00299766	0.00137436	0.000958838	0.000293549	0.0030249	0.00172493	0.0013358	0.00154476	0.0224713	0.00487415	0.000260959	0.00509304	0.000658564	0.00184487	0.0028141	0.0012814	0.00321174	0.0575094	0.00329757	0.000953108	0.00472443	0.000753266	0.00142769	0.0479491	0.00246771	0.00352153	0.0025521
Sample_0_E09	1	0.00108939	0.00224297	0.00035666	0.00106773	0.00349272	0.00101097	0.00385771	0.000877678	0.00713517	0.000421036	0.00785398	0.00224107	0.00204532	0.000722517	0.00122489	0.00184225	0.00158533	0.000401477	0.00733438	0.00083963	0.0157156	0.00180657	0.00206531	0.00119219	0.000379176	0.00273164	0.00115561	0.00155013	0.0017455	0.0119538	0.00448124	0.000513903	0.00387478	0.000371592	0.00287518	0.00328782	0.00147237	0.00298296	0.051391	0.00186794	0.00117797	0.00368898	0.00073095	0.00301456	0.0162558	0.00124221	0.00254868	0.00159543
Sample_0_E10	1	0.000679324	0.00237782	0.000306232	0.000454595	0.00105693	0.000389932	0.00382088	0.000738985	0.00362286	0.000589374	0.00514555	0.00168861	0.000953284	0.000234631	0.000580921	0.00187768	0.000929274	0.000324523	0.00478312	0.000360026	0.019804	0.00291201	0.00124114	0.00068531	0.00046089	0.00327529	0.00107057	0.00102698	0.00179089	0.0227523	0.00417288	0.0003	0.0047222	0.000621159	0.00274798	0.00316128	0.00147552	0.00249127	0.0636482	0.00349394	0.000674713	0.00412194	0.000431011	0.00198975	0.045853	0.00110306	0.00335638	0.00118022
Sample_0_E11	1	0.000343701	0.00188022	0.00019833	0.000209929	0.00099984	0.000158817	0.00433389	0.000449721	0.00282924	0.000234175	0.0221493	0.00138482	0.00120184	8.72138e-05	0.000453884	0.00173299	0.000782177	0.000181008	0.00396294	0.00034221	0.0353644	0.00158079	0.00652136	0.00111125	0.000232013	0.00285901	0.000397093	0.000716051	0.0016034	0.0193739	0.00314913	0.000202242	0.00913683	0.000693743	0.00623734	0.00299661	0.00145539	0.00355984	0.0778567	0.00466315	0.00157709	0.00376059	0.000563846	0.00161606	0.0230449	0.00215833	0.0038473	0.000358106
Sample_0_E12	1	0.0004026	0.00426342	0.000236672	0.000283073	0.000818345	0.000237101	0.00772275	0.000519673	0.00282399	0.000755459	0.0060631	0.00195157	0.000855291	0.000210966	0.0006888	0.00415828	0.00104585	0.000564095	0.00382335	0.000474026	0.0246223	0.00412779	0.00136302	0.000923882	0.000484864	0.00652759	0.000829305	0.00115186	0.001978	0.0307261	0.00352904	0.000227225	0.00589504	0.000820644	0.00586367	0.00402218	0.00198109	0.00277316	0.0614628	0.00812731	0.000971542	0.00385362	0.000611896	0.00125796	0.0482592	0.00131567	0.00382532	0.00295922
Sample_0_E13	1	0.000581969	0.00181365	0.000160666	0.000187513	0.00138297	0.000284689	0.00435026	0.000476704	0.00275898	0.000287551	0.0270793	0.00139236	0.00153002	0.000202094	0.000805422	0.00169528	0.000950423	0.000308724	0.00378343	0.000400416	0.0371592	0.00138266	0.00699288	0.00109222	0.00034403	0.00278733	0.000288727	0.000796101	0.00148828	0.0169785	0.00297811	0.000224011	0.00817971	0.0007636	0.0046656	0.00322242	0.00122999	0.00395931	0.0659546	0.00774487	0.00146803	0.00295816	0.000311537	0.00107378	0.0179108	0.00169383	0.0035665	0.000263889
Sample_0_E14	1	0.000993593	0.00392572	0.000446961	0.000494424	0.00176308	0.000607379	0.00482013	0.00083026	0.0026225	0.00107526	0.00843407	0.0019522	0.00213616	0.000440845	0.000936013	0.00257581	0.00127169	0.000769834	0.00384337	0.000589637	0.025946	0.00299401	0.00247853	0.00104034	0.000493139	0.0044933	0.000726352	0.00109517	0.00221433	0.0210731	0.00418419	0.000450759	0.00725771	0.00097018	0.00555147	0.00360638	0.00184035	0.00311524	0.0645355	0.00868903	0.00112287	0.00410033	0.000780651	0.00182032	0.0316871	0.00157481	0.00329038	0.000333115
Sample_0_E15	1	0.000436512	0.00167078	0.000217925	0.000191203	0.00147529	0.000244788	0.00429075	0.000419434	0.00281935	0.000208068	0.0278427	0.00143831	0.00135357	0.000236233	0.000578485	0.00161379	0.000933429	0.000319784	0.00369014	0.00031613	0.0361876	0.00133995	0.00681717	0.00109084	0.000306603	0.00269168	0.000437781	0.000681571	0.00112082	0.0168821	0.00285441	0.000197862	0.00755805	0.000695924	0.00421409	0.00315294	0.0011964	0.00370449	0.0656274	0.00764718	0.00143215	0.00311686	0.000452959	0.00094698	0.0208862	0.00165241	0.00331456	0.00137008
Sample_0_E16	1	0.000573486	0.00455075	0.000292938	0.000320342	0.0013278	0.000309612	0.00647092	0.000629379	0.00248768	0.000853307	0.0124855	0.00256577	0.0014483	0.000232657	0.000627632	0.00285273	0.00102055	0.000600688	0.00377308	0.000551272	0.0416727	0.00377551	0.00306091	0.00138721	0.000379318	0.00483532	0.000861898	0.00112642	0.00204709	0.0338019	0.00414499	0.000302789	0.0105507	0.00104741	0.00447906	0.00339452	0.00202551	0.00389347	0.0675903	0.0109189	0.00135751	0.00455351	0.000763041	0.00153932	0.0470132	0.00212631	0.00423898	0.00145468
Sample_0_E17	1	0.000428055	0.00281375	0.000213183	0.000267542	0.000841789	0.000271325	0.00545271	0.000472801	0.00287749	0.000543893	0.00576881	0.00195358	0.000928602	0.000199083	0.000536938	0.00220109	0.000861014	0.000367017	0.00403286	0.000416738	0.0264632	0.00379325	0.00152514	0.00103371	0.000370238	0.00433739	0.000632966	0.000942333	0.00139885	0.0313742	0.00371957	0.000267019	0.00621212	0.000900215	0.0045406	0.00396656	0.00161382	0.00354711	0.0641732	0.00963087	0.00100779	0.00412814	0.000491076	0.00140413	0.0394497	0.00120724	0.00539208	0.00208595
Sample_0_E18	1	0.00146843	0.00394044	0.000941131	0.00189373	0.00184806	0.000713201	0.00363504	0.000882438	0.00256464	0.000508237	0.010028	0.00243553	0.00108	0.000373688	0.00122377	0.00227569	0.00151619	0.000494636	0.00395309	0.000516763	0.0282408	0.00230734	0.00257285	0.00138656	0.000339341	0.00352195	0.000950601	0.000713917	0.00222769	0.0235409	0.00388404	0.00045155	0.00784093	0.000861131	0.0040936	0.00336515	0.001971	0.00324526	0.0631339	0.00927748	0.00112291	0.00468008	0.000190186	0.00103942	0.0338342	0.00152487	0.00287908	0.000345581
Sample_0_E19	1	0.000568538	0.0028767	0.00017317	0.000289019	0.000962387	0.000376041	0.00544699	0.000458918	0.00299164	0.000632852	0.0038266	0.0016853	0.00108682	0.000267684	0.000639816	0.00235436	0.000970839	0.000431843	0.00370922	0.000444273	0.019102	0.00342873	0.00112455	0.000973699	0.000479506	0.00418184	0.000591705	0.00102748	0.00139234	0.0256926	0.00320289	0.000285966	0.00483945	0.000856576	0.00479809	0.00448209	0.00160234	0.00327895	0.0580914	0.00973574	0.000947098	0.00323658	0.000460329	0.00132582	0.0347078	0.000949685	0.00440686	0.00177326
Sample_0_E20	1	0.000633727	0.00377016	0.000337086	0.000293064	0.00119061	0.000312732	0.00693685	0.000649723	0.00275027	0.000673907	0.0133853	0.001458	0.00150041	0.000219385	0.000772479	0.00276453	0.00103824	0.000528194	0.00385416	0.000513598	0.0410831	0.00276696	0.0034239	0.0012711	0.000426131	0.00468313	0.000578307	0.000890735	0.00158662	0.0458982	0.00328289	0.000341786	0.00854252	0.00110311	0.00667547	0.00366187	0.0016826	0.00477482	0.0571816	0.0115081	0.00123315	0.00482362	0.000639877	0.00190351	0.0473376	0.00124872	0.00501904	0.00120863
Sample_0_E21	1	0.0029928	0.00476595	8.39443e-05	0.000820917	0.00335335	0.00172555	0.00886474	0.00189786	0.00440923	0.00152969	0.00360084	0.0028714	0.00360215	0.0023364	0.00281629	0.00413949	0.00159711	0.000382032	0.00522693	0.00194046	0.020791	0.00520293	0.00109492	0.0018421	0.00218943	0.00665679	0.00104459	0.00170015	0.00265097	0.0265887	0.00440686	0.00118167	0.0059065	0.00166786	0.00611839	0.00584334	0.00290507	0.00396427	0.0472259	0.0087279	0.00170118	0.00315688	0.000153239	0.00179964	0.0328121	0.00103015	0.00433995	0.00120453
Sample_0_E22	1	0.000443964	0.00357324	0.000257994	0.000298261	0.00100102	0.000296816	0.00656248	0.000560231	0.00275065	0.000621471	0.0102638	0.00129999	0.0013711	0.000291282	0.000711944	0.0026307	0.000994167	0.000485767	0.00354404	0.000480862	0.0333717	0.00246665	0.00261037	0.0011733	0.000467228	0.0041394	0.000581069	0.000873217	0.00133007	0.0395136	0.00272262	0.000267295	0.00769557	0.000995694	0.0055995	0.00378607	0.00173391	0.00407583	0.051726	0.0103217	0.00130211	0.00466336	0.000553716	0.00150735	0.0450541	0.00151562	0.00507757	0.00257804
Sample_0_E23	1	0.0010108	0.00367481	0.000155534	0.000288301	0.00170249	0.000536701	0.00673534	0.000765579	0.00286763	0.000939597	0.0092846	0.00281719	0.00185905	0.000466189	0.00115032	0.00269978	0.00106736	0.000591476	0.00349418	0.000792696	0.0364733	0.00376034	0.00245357	0.00164121	0.000665009	0.00492304	0.000481373	0.00113569	0.00185445	0.0277323	0.0035062	0.000391758	0.00872441	0.00128056	0.00595107	0.00407371	0.00168155	0.00451513	0.0620457	0.011036	0.00142725	0.00369344	0.000324908	0.00137263	0.031395	0.00134028	0.00461259	0.000329943
Sample_0_E24	1	0.000118981	0.00141594	0.000300096	0.000278722	0.000371098	0.000163312	0.00297953	0.000238619	0.000870293	0.000237844	0.00624571	0.000680478	0.00100454	6.5316e-05	0.000576147	0.00147943	0.000663908	0.000327373	0.00152412	0.000324461	0.020393	0.00155885	0.00240904	0.000996542	0.000374243	0.00260004	0.000220665	0.000646358	0.00131249	0.0242171	0.00178591	0.000310146	0.00615676	0.00089066	0.00391876	0.00233858	0.0013277	0.00252779	0.0309401	0.00376099	0.00124345	0.00308469	0.000534657	0.000972561	0.0351197	0.00226813	0.00376051	0.00167097
Sample_0_J01	1	0.00234485	0.021055	0.00321358	0.00557754	0.00441472	0.00981137	0.0046532	0.00233578	0.00973056	0.00238347	0.0164335	0.0033097	0.00524736	0.00283037	0.00707818	0.00416062	0.0028703	0.00128107	0.00616836	0.00103526	0.0294732	0.00295672	0.00536858	0.00238909	0.00078086	0.00376971	0.00272117	0.00100408	0.00264396	0.0192341	0.00348381	0.0012102	0.00688861	0.00154808	0.00369831	0.00432778	0.00203305	0.00519437	0.0573234	0.00310425	0.00176243	0.0054998	0.000584039	0.000971546	0.0279159	0.00173899	0.00388799	0.00106842
Sample_0_J02	1	0.00379439	0.0108544	0.00284274	0.0054606	0.00557955	0.00639823	0.00588253	0.00192562	0.00722487	0.00221561	0.00714182	0.00460782	0.00442652	0.00310898	0.0049865	0.00467335	0.00367708	0.0016872	0.00492147	0.00113678	0.0173448	0.00416365	0.00275665	0.00298803	0.00105411	0.00375241	0.00292098	0.00137489	0.0027978	0.0334457	0.00328042	0.000618429	0.00761808	0.00118592	0.00336124	0.00461869	0.00224776	0.00347547	0.0444463	0.004547	0.00148847	0.0049227	0.000236836	0.00184142	0.0394177	0.00128023	0.003871	0.00202517
Sample_0_J03	1	0.00222188	0.0344084	0.00628613	0.00728124	0.00453328	0.0142398	0.00714149	0.00338873	0.0116187	0.00291646	0.0190453	0.00353501	0.00784733	0.00170831	0.00953785	0.00511932	0.00514396	0.00327661	0.00763035	0.00195948	0.0354929	0.00272276	0.00594037	0.00290898	0.000649834	0.005362	0.00333808	0.0013227	0.00379268	0.0217215	0.00470323	0.000546551	0.00958542	0.00141303	0.0049525	0.00422591	0.00188373	0.00527641	0.0574617	0.00408997	0.002201	0.00531677	0.00131662	0.00298069	0.0249633	0.00187181	0.00373909	0.000819172
Sample_0_J04	1	0.00179702	0.00276063	0.000754843	0.00133994	0.00257172	0.00168546	0.00332961	0.000816652	0.00536556	0.000339325	0.00557572	0.00258102	0.00136236	0.000746946	0.00141805	0.00168988	0.00168674	0.000321096	0.00612835	0.000412775	0.0198866	0.00224064	0.00213539	0.00154021	0.000341761	0.00240772	0.00115102	0.0012066	0.00162109	0.0207301	0.00347386	0.00047145	0.00747895	0.000845132	0.00255931	0.00346166	0.0015847	0.00356673	0.0624453	0.00394789	0.00117629	0.00500528	0.000447184	0.00327396	0.0300722	0.00154037	0.00327602	0.000938573
Sample_0_J05	1	0.00086582	0.0016252	0.000553219	0.00111725	0.00287646	0.000686953	0.00256366	0.00108311	0.0063665	0.000382503	0.0118786	0.00209423	0.00175096	0.000594231	0.000910048	0.00111941	0.00159408	0.000418844	0.00813832	0.000412586	0.0228618	0.00161574	0.00408863	0.000870116	0.000416139	0.00200144	0.00109082	0.00127365	0.00176331	0.0162164	0.00408596	0.000448395	0.00590514	0.000581339	0.0021958	0.003292	0.00130174	0.00404699	0.0471819	0.00270761	0.000811955	0.00573149	0.000783334	0.00307396	0.0280785	0.00145721	0.00292103	0.00157461
Sample_0_J06	1	0.00163904	0.00177869	0.000604734	0.00117116	0.00152613	0.000952183	0.00337603	0.000652599	0.00353538	0.000292227	0.00790581	0.0022374	0.00152936	0.000376781	0.000953867	0.0019695	0.0015696	0.000228147	0.00473294	0.000381682	0.0278775	0.00254949	0.00286516	0.00163479	0.00028071	0.00248809	0.000850439	0.000531654	0.00133797	0.0213195	0.00334808	0.000508722	0.00975524	0.0010557	0.00221568	0.00333768	0.00126982	0.00337868	0.0779162	0.00474202	0.00133534	0.00490909	0.000576695	0.00203283	0.0285594	0.0016834	0.00402086	0.000623111
Sample_0_J07	1	0.00377911	0.00209686	0.000918539	0.00266029	0.00361649	0.00132428	0.00477271	0.00109235	0.00311564	0.000658125	0.0178263	0.00323404	0.00256086	0.000802963	0.00113476	0.00292367	0.00257822	0.000365244	0.00515879	0.000571995	0.0282625	0.00248435	0.00432579	0.00253565	0.000803942	0.00325156	0.000769979	0.000911469	0.00202101	0.0122808	0.00431132	0.000690453	0.00683196	0.00112594	0.00482056	0.00278533	0.00144246	0.00406788	0.0790168	0.00541049	0.00178705	0.00373405	0.000698644	0.00105683	0.0185576	0.00209946	0.00445257	0.000464391
Sample_0_J08	1	0.00327516	0.00225346	0.000956819	0.0026449	0.00268234	0.00108999	0.00404681	0.00110706	0.00280972	0.000787979	0.00828627	0.00351284	0.00202304	0.000795141	0.00125462	0.00283088	0.00243934	0.000497336	0.00418655	0.000400678	0.026383	0.00349692	0.00323226	0.00264868	0.000755731	0.00356801	0.00120882	0.000677548	0.00198319	0.0234807	0.00337292	0.000915041	0.0092357	0.00116916	0.00333739	0.00444468	0.00146178	0.0030836	0.0656495	0.00567507	0.00130347	0.00409438	0.000810076	0.00164051	0.0287379	0.00157834	0.00321068	0.00113566
Sample_0_J09	1	0.000713	0.002518	0.000156543	0.000303529	0.000997304	0.000395384	0.00443608	0.00062124	0.00326257	0.000432531	0.00927209	0.00122144	0.00103006	0.000299261	0.000684493	0.00177414	0.00110149	0.000209635	0.00482263	0.000539044	0.0295517	0.00200612	0.00181933	0.00063795	0.000393085	0.00353409	0.000712707	0.000956869	0.00164429	0.0277355	0.00501273	0.000276756	0.00437506	0.000569212	0.00454629	0.00500073	0.00193857	0.00323613	0.0723201	0.00610755	0.000603839	0.00477473	0.000105204	0.00122969	0.0362428	0.000839027	0.00366521	0.00113106
Sample_0_J10	0	0
Sample_0_J11	1	0.000514678	0.00206888	0.000147051	0.000247219	0.000725513	0.000351827	0.00405476	0.000508533	0.00314294	0.000360194	0.00779601	0.00102328	0.000840512	0.00021913	0.000657424	0.0016599	0.000977298	0.000181449	0.00429768	0.00040706	0.0254521	0.00182457	0.00135581	0.0005961	0.000310585	0.00306409	0.000553593	0.000913135	0.00147845	0.0256702	0.00410307	0.000219315	0.00353043	0.000511856	0.00380156	0.00509756	0.00174556	0.00321015	0.0671591	0.00568709	0.000610045	0.0040029	6.08231e-05	0.00104767	0.0346969	0.000824184	0.0031464	0.00148274
Sample_0_J12	1	0.000510147	0.00219214	0.000221337	0.000254782	0.000814743	0.000278054	0.00465447	0.000597748	0.00335859	0.00059201	0.00466517	0.00129829	0.000896647	0.000244369	0.000669921	0.00213286	0.00112246	0.000342088	0.00439733	0.000422848	0.0212418	0.0024875	0.000980948	0.000632791	0.000316621	0.00330276	0.00076568	0.000761839	0.0013986	0.0307129	0.00390541	0.00023587	0.00329865	0.000634585	0.00302335	0.00320044	0.00146246	0.00316873	0.0588174	0.0060172	0.000763966	0.00413456	0.000343888	0.00168883	0.0509974	0.000980902	0.005019	0.00104038
Sample_0_J13	1	0.000494971	0.00233496	0.000136523	0.00022297	0.000611458	0.000337851	0.0037312	0.000444455	0.00306683	0.000385318	0.00481552	0.000709612	0.000798985	0.000275822	0.000921027	0.00175076	0.000878328	0.000252525	0.00410253	0.000466089	0.0163412	0.00152539	0.00104483	0.00053112	0.000410639	0.0036951	0.000453108	0.00107512	0.00177859	0.0186475	0.00383905	0.000202635	0.00303	0.000524702	0.00592894	0.00591113	0.00204723	0.00241284	0.0680397	0.00553993	0.000519295	0.00420603	0.000189976	0.00144217	0.0274071	0.000792712	0.00288197	0.00215415
Sample_0_J14	1	0.000504432	0.00185795	0.000181807	0.000237889	0.000717079	0.00033677	0.00390716	0.000531706	0.00354648	0.000475889	0.00339525	0.00103135	0.000787142	0.000303428	0.000705583	0.00187666	0.00113466	0.000305413	0.00434827	0.000355702	0.0159785	0.00214522	0.000797325	0.000567712	0.000350541	0.00282589	0.000781575	0.000825577	0.00142892	0.0248606	0.00364875	0.000192674	0.00298513	0.000558162	0.00299539	0.00361114	0.00147266	0.00280634	0.0589531	0.00584247	0.000634387	0.00435745	0.000311895	0.00186976	0.0475935	0.000936694	0.00436398	0.00128466
Sample_0_J15	1	0.000555041	0.00262607	0.000184745	0.000281131	0.00093435	0.000279103	0.00401095	0.00054572	0.00299316	0.000491462	0.00991303	0.00102236	0.00105462	0.000186501	0.000630742	0.00163174	0.000914549	0.000276149	0.00454461	0.000520119	0.0280968	0.00169384	0.00194621	0.000724394	0.000354975	0.00331236	0.000584966	0.00110539	0.00209893	0.020459	0.00438825	0.000227795	0.00514912	0.000661215	0.00542968	0.00550056	0.00220916	0.0033567	0.0879276	0.00945228	0.000745787	0.0052531	0.000345726	0.00182009	0.0301906	0.00114606	0.00376559	0.000825874
Sample_0_J16	1	0.00057107	0.0021769	0.000175168	0.00026127	0.00083575	0.000347308	0.00466413	0.000530182	0.00325754	0.000570297	0.00314016	0.00112087	0.00100779	0.000354278	0.00100382	0.00230811	0.00108003	0.000330024	0.00404956	0.000414305	0.0149534	0.00225617	0.000691802	0.00067848	0.00049471	0.00348157	0.000816855	0.000898295	0.00156079	0.025281	0.00341366	0.000222301	0.00295362	0.000603735	0.00401096	0.00386084	0.00166534	0.00259505	0.0554467	0.00680331	0.000864117	0.00430345	0.000283058	0.00180959	0.0477209	0.00109517	0.00451399	0.00212502
Sample_0_J17	1	0.000100062	0.00118708	0.000189584	0.000613442	0.000301812	0.000409716	0.00151362	0.0002463	0.000954314	0.000352858	0.00550442	0.000825687	0.000816206	5.41124e-05	0.000310965	0.00049071	0.000782912	0.000392554	0.00199023	0.000350054	0.0134956	0.000903677	0.00163466	0.000382505	0.00029442	0.00146423	0.000295135	0.00101742	0.00161715	0.00862813	0.00287565	0.000208751	0.00334424	0.000531027	0.00222545	0.00338793	0.00150245	0.00192245	0.0616392	0.00172937	0.000579217	0.00337787	0.000538608	0.00209536	0.0170871	0.00161407	0.00280543	0.000912709
Sample_0_J18	1	0.000834852	0.00311165	0.000280541	0.000361827	0.00129559	0.000435525	0.00649941	0.000734602	0.00320072	0.000874458	0.0067426	0.00183108	0.00145228	0.000232848	0.000807144	0.00270224	0.00100082	0.000470836	0.00379479	0.000635093	0.0308236	0.0026279	0.00138931	0.00100293	0.000408535	0.00464665	0.000734588	0.00104539	0.00182535	0.0341659	0.00395008	0.00025521	0.00495963	0.000796057	0.00588618	0.00375018	0.0017587	0.00403105	0.063305	0.00949933	0.00103952	0.00433074	0.000443058	0.00189745	0.0497861	0.00140415	0.00542697	0.000917503
Sample_0_J19	1	0.000270116	0.000859288	0.000342448	0.000638196	0.000281609	0.0005158	0.00169988	0.000303957	0.000862659	0.000278868	0.00635333	0.000889584	0.000813183	7.07846e-05	0.000245416	0.000825463	0.000738332	0.000612735	0.0018048	0.000237485	0.0129226	0.000883358	0.00205407	0.000586123	0.000174443	0.0015484	0.000278677	0.000807435	0.00142327	0.00704373	0.00224739	9.07777e-05	0.00395143	0.00074613	0.00235372	0.00184145	0.00119976	0.00196843	0.0545112	0.00174137	0.00111758	0.00269749	0.000786539	0.00174136	0.0135788	0.00130752	0.00300067	0.0010683
Sample_0_J20	1	0.000770152	0.00213026	0.00017529	0.000239379	0.000960527	0.000444454	0.00331432	0.000588204	0.00357651	0.000502174	0.00586144	0.0013212	0.00106185	0.000369182	0.000806221	0.00151591	0.00106573	0.000229599	0.00452191	0.000450447	0.0250531	0.00186735	0.00126947	0.000676289	0.000387663	0.00287142	0.000720432	0.000796396	0.00148042	0.0234562	0.00371734	0.000270941	0.00449721	0.000668549	0.00321245	0.00334204	0.0016033	0.00337561	0.0597984	0.00684207	0.000929008	0.00488634	0.000136148	0.00153931	0.0394554	0.00139917	0.00468079	0.000604585
Sample_0_J21	1	0.000307206	0.000621748	0.000978323	0.00148614	0.000564839	0.00193739	0.00334148	0.000291138	0.0014791	0.000531172	0.00266666	0.00101163	0.00169737	0.000358705	0.000513321	0.00116327	0.0016332	0.00193389	0.00126331	0.00105912	0.0110323	0.00253577	0.00142099	0.000921615	0.000386304	0.00288504	0.000637057	0.00126095	0.00118804	0.0220652	0.00236389	0.00180089	0.00505086	0.00114639	0.00178876	0.00317712	0.00151285	0.00231571	0.0327429	0.00440177	0.00153271	0.00298597	0.00147416	0.00421446	0.033631	0.00131933	0.00402883	0.00270125
Sample_0_J22	1	0.000635372	0.00213015	0.000163477	0.000243153	0.000878827	0.000341443	0.00346326	0.000486673	0.00306332	0.000379308	0.00592555	0.00129202	0.00112053	0.000243669	0.000696571	0.00163796	0.000898943	0.00019867	0.00417263	0.000421711	0.0247845	0.0018935	0.00186743	0.000938038	0.000372897	0.00378166	0.000594717	0.000677298	0.00126622	0.0242804	0.00304734	0.000238947	0.00752459	0.000674982	0.00580461	0.00425136	0.00135695	0.003111	0.0622534	0.00844742	0.000837972	0.0045396	0.000349922	0.00191895	0.0323373	0.00126796	0.00370693	0.00098329
Sample_0_J23	1	0.000539372	0.00239518	0.00025282	0.00025423	0.000801935	0.000340358	0.00511412	0.000592966	0.00303549	0.00050678	0.00408077	0.00151218	0.00111252	0.000192279	0.000694374	0.00199098	0.00101258	0.000237952	0.00381196	0.000380101	0.0252301	0.00379152	0.00160825	0.00125201	0.000425356	0.00337119	0.000768011	0.000756832	0.00110918	0.0482663	0.00308179	0.000249819	0.00922706	0.000921233	0.00372646	0.00401182	0.00140383	0.00313203	0.0562354	0.0102849	0.00141573	0.004575	0.000311328	0.00169506	0.0548328	0.00106688	0.00583037	0.00159574
Sample_0_J24	1	0.000687778	0.00263571	0.000193382	0.000284899	0.00112804	0.000385104	0.00506943	0.000613494	0.00288472	0.000549076	0.00968923	0.00169937	0.0014409	0.000157845	0.000890167	0.00193908	0.000961379	0.000305563	0.00396863	0.000493225	0.0352984	0.00262229	0.00238048	0.00130096	0.000430679	0.00390061	0.000497619	0.000883656	0.00163045	0.0302365	0.00390871	0.000269869	0.0080826	0.000868961	0.00503046	0.0044163	0.00158843	0.00395241	0.0775038	0.0103075	0.00177494	0.00407545	0.000377824	0.00168781	0.0368127	0.00149635	0.005186	0.000899921
Sample_0_K01	0	0
Sample_0_K02	1	0.00355354	0.0468461	0.00648962	0.00969565	0.00841168	0.0373677	0.00701143	0.00598518	0.0244332	0.00548758	0.0149712	0.00730057	0.0161649	0.006006	0.0165058	0.0106582	0.00601384	0.00393812	0.0053318	0.0024003	0.0256691	0.00379037	0.00515403	0.00488612	0.00160732	0.00762237	0.00406718	0.00291828	0.0053121	0.0197436	0.00657009	0.00168055	0.00878435	0.00161287	0.00580185	0.00635987	0.00355525	0.00929058	0.0413768	0.00377806	0.00208753	0.00446408	0.00415758	0.0093531	0.0237822	0.00253762	0.00261248	0.000744199
Sample_0_K03	1	0.00359882	0.00966039	0.00306621	0.00523189	0.00280093	0.00489506	0.00418051	0.00281426	0.00986084	0.00280232	0.00722013	0.00289819	0.00349794	0.00289418	0.00432958	0.00379779	0.00214211	0.00100128	0.00611623	0.000986801	0.0163644	0.00288294	0.00241991	0.00131471	0.00100166	0.00326141	0.00211672	0.00121287	0.0019862	0.014624	0.00384884	0.00148268	0.00371898	0.0010667	0.00338772	0.00455488	0.00201449	0.00316997	0.0500059	0.00248642	0.0017447	0.00392819	0.000486848	0.000900771	0.0255194	0.00159679	0.00392199	0.00176214
Sample_0_K04	1	0.000767235	0.00187833	0.000196846	0.000373495	0.000958524	0.000474871	0.00435047	0.000569383	0.00330767	0.000335813	0.00467186	0.00117023	0.00106427	0.000152505	0.000674437	0.00196052	0.00131079	0.000159065	0.00404731	0.000393254	0.0222229	0.00181476	0.00113394	0.000725599	0.000475602	0.00373573	0.000630804	0.000495934	0.0011741	0.0250537	0.00276516	0.000289767	0.00446149	0.000569433	0.00494614	0.00321218	0.00138181	0.00303888	0.0526462	0.00345939	0.000629662	0.00349737	0.000146561	0.00143462	0.0381706	0.000991692	0.00310335	0.00107176
Sample_0_K05	1	0.000666809	0.00185778	0.000186364	0.000306678	0.00101354	0.000416761	0.00350962	0.000706311	0.00310868	0.00033082	0.00829316	0.00148694	0.00129292	0.000199082	0.000602906	0.00158628	0.00128413	0.000207822	0.00397253	0.000505837	0.0350381	0.00203868	0.00198616	0.00115335	0.000331424	0.0028361	0.000659292	0.000685926	0.00143964	0.0291204	0.00351842	0.000270188	0.00719797	0.000735156	0.00421742	0.00395804	0.00126309	0.00348358	0.0805058	0.00742046	0.00153906	0.0040741	0.000229193	0.00149445	0.0367005	0.0014279	0.00431029	0.000609495
Sample_0_K06	1	0.00131642	0.00208488	0.000193393	0.000590607	0.00136735	0.000776914	0.00497327	0.000603198	0.00344988	0.000342913	0.00439946	0.00140132	0.00154803	0.000363656	0.00110957	0.002153	0.00151098	0.000142316	0.00414915	0.00045029	0.0200387	0.00188012	0.00101692	0.000926141	0.000689901	0.00404021	0.000656735	0.000497671	0.00122947	0.0236641	0.00265313	0.000341835	0.00439883	0.000618188	0.00588674	0.00328927	0.00159699	0.00280533	0.0424738	0.00477991	0.000787134	0.00321685	0.000181711	0.00138666	0.0337927	0.00107846	0.00274162	0.00159951
Sample_0_K07	1	0.00210511	0.00273851	0.000369087	0.000920314	0.00245092	0.00128128	0.00459396	0.00101887	0.00363452	0.000486199	0.0135003	0.00268799	0.00245198	0.000479662	0.00112838	0.00208987	0.00193375	0.000235699	0.00498155	0.000688258	0.047249	0.00275501	0.00319046	0.00187718	0.000853546	0.00339968	0.000697891	0.000807798	0.00183373	0.0310728	0.00463815	0.000665366	0.00972917	0.0011513	0.00304077	0.00379467	0.00179696	0.00427611	0.0693754	0.00884373	0.00188832	0.00519717	0.000409431	0.00166868	0.0376101	0.00184586	0.00539866	0.000534812
Sample_0_K08	1	0.00145749	0.00296269	0.000192859	0.000474813	0.00178137	0.000748758	0.00658459	0.000925047	0.00361481	0.000600916	0.0111632	0.00181928	0.00177731	0.000500254	0.00101719	0.00262318	0.00128829	0.000321101	0.00465874	0.000721477	0.0412053	0.00218596	0.00234609	0.00101047	0.000765872	0.0048056	0.000635074	0.000835278	0.00170113	0.0276131	0.00367493	0.000382854	0.00783675	0.00077366	0.00683887	0.00390971	0.00156987	0.00436095	0.0697605	0.00828324	0.00095352	0.00427404	0.000129184	0.00182747	0.0334241	0.00131201	0.00341865	0.000377577
Sample_0_K09	1	0.00208481	0.00485658	0.00021009	0.000556265	0.00249211	0.000462347	0.00598179	0.00129158	0.00276375	0.000881296	0.0139679	0.00268915	0.00281465	0.000635147	0.00117238	0.00333064	0.00197665	0.000322117	0.00494167	0.000997044	0.0410919	0.00334753	0.00433166	0.00197343	0.000712525	0.00590145	0.000449783	0.000932159	0.00248001	0.0315632	0.00540728	0.000338618	0.0107514	0.00112506	0.00847092	0.00439617	0.00209736	0.00369312	0.0696071	0.00611817	0.00167632	0.00600854	0.000723865	0.00155671	0.0378867	0.00190672	0.00343784	0.00083383
Sample_0_K10	1	0.000808188	0.00232046	0.00018108	0.000346432	0.0013428	0.000368604	0.00459509	0.000597279	0.00318675	0.000478642	0.0118024	0.00142268	0.0013463	0.0001817	0.00067629	0.0017826	0.000931771	0.000328009	0.004143	0.000521924	0.0384121	0.00162726	0.00263201	0.000785574	0.000380391	0.00322671	0.000565846	0.000712048	0.00152484	0.0219482	0.00303068	0.000202199	0.00736737	0.000658441	0.0050901	0.00335677	0.00130179	0.00391948	0.0625529	0.00801709	0.000745735	0.00415451	0.000293907	0.00163862	0.0279378	0.00129385	0.00307192	0.000555792
Sample_0_K11	1	0.000859055	0.00228361	0.000156352	0.000254122	0.00134101	0.000336079	0.00469557	0.000625604	0.00338753	0.000522042	0.0162664	0.00137646	0.00164135	0.000530027	0.000869444	0.00211977	0.00125847	0.000341516	0.00470382	0.000512695	0.0330415	0.00169232	0.00378108	0.00109969	0.000406401	0.00343311	0.000336269	0.000765854	0.00158942	0.0151766	0.00378255	0.00024122	0.00750104	0.000802	0.00601474	0.00295016	0.0016005	0.00415277	0.0834523	0.00892785	0.00126922	0.00369924	0.000253681	0.00086308	0.0215969	0.00169565	0.00385937	0.00111456
Sample_0_K12	1	0.000718409	0.0022524	0.000177404	0.000274901	0.00117635	0.000335303	0.00442647	0.000563782	0.00328265	0.000480856	0.0121019	0.001447	0.00123594	0.000212144	0.00069203	0.00171609	0.000867974	0.00025781	0.00442496	0.000393942	0.0373284	0.00182106	0.00293483	0.000825665	0.000372233	0.0030642	0.000463225	0.000673213	0.00128644	0.0256095	0.00299022	0.000264761	0.00721962	0.000682761	0.00445932	0.00292153	0.00118056	0.00399871	0.0625674	0.00837156	0.000821358	0.00386855	0.000299549	0.00145199	0.0307024	0.00120962	0.00335813	0.000448114
Sample_0_K13	1	0.000878828	0.00245778	0.000184912	0.000305838	0.00114023	0.000442743	0.00411205	0.000697147	0.00314526	0.000493707	0.00906928	0.00155763	0.0014517	0.000325744	0.000865018	0.00184341	0.00102864	0.000240725	0.00449148	0.000502765	0.0339776	0.00260711	0.00235192	0.00112227	0.000413726	0.0033867	0.000655188	0.00100302	0.00183496	0.0378562	0.00476815	0.000314931	0.00777989	0.00101199	0.00413449	0.00452969	0.00202016	0.00480136	0.0741802	0.0118966	0.000996805	0.00501228	0.000156202	0.00190289	0.0419961	0.00116486	0.00851148	0.000742252
Sample_0_K14	0	0
Sample_0_K15	1	0.00059237	0.0020286	0.000162667	0.000249647	0.000878115	0.000360558	0.00404151	0.000564824	0.0029496	0.000394298	0.00661368	0.00122767	0.00107845	0.000338192	0.000645844	0.00185009	0.000930974	0.000266742	0.00394103	0.000431989	0.0256493	0.00224658	0.00157425	0.000851778	0.000304399	0.00343238	0.000597108	0.00101092	0.00153433	0.032773	0.00417827	0.000229024	0.00595997	0.000859186	0.00442702	0.00529219	0.0018781	0.00423761	0.0708269	0.0103486	0.000898218	0.00413356	0.00017918	0.00129428	0.0401231	0.000915469	0.00685155	0.00236643
Sample_0_K16	1	0.000887015	0.00281785	0.000193121	0.000323309	0.00133158	0.000400732	0.00667021	0.000718457	0.00309815	0.000543216	0.0116849	0.00138663	0.0015362	0.000280913	0.000840381	0.00247428	0.000938865	0.000335936	0.00424932	0.000491877	0.0414628	0.00190162	0.00222985	0.00109539	0.00051072	0.00438488	0.000603207	0.00112717	0.00201085	0.0325346	0.00401937	0.000350873	0.00693073	0.000836669	0.00628929	0.00437013	0.00214478	0.00423916	0.0730628	0.0107614	0.00105177	0.00352848	0.000346248	0.00151504	0.0348007	0.00105135	0.00433409	0.000747887
Sample_0_K17	1	0.000133788	0.000825641	0.000173028	0.000164116	0.000362043	0.00015393	0.00171822	0.000245647	0.00091163	0.000132892	0.00259469	0.000596909	0.000546225	0.000133554	0.000441178	0.00107617	0.000527019	0.000106108	0.00155417	0.000224662	0.0105026	0.00120589	0.000836354	0.000628875	0.000284214	0.00183029	0.00018668	0.000716555	0.00124535	0.0154923	0.00245127	0.000217306	0.00295891	0.000565916	0.00232851	0.00368939	0.00133762	0.00197907	0.0497134	0.00237492	0.00067437	0.00280082	0.000228009	0.00207901	0.0261561	0.000711135	0.00450966	0.00238098
Sample_0_K18	1	0.000906565	0.00268856	0.000183774	0.000309932	0.00121364	0.000443484	0.00590587	0.000641294	0.0032774	0.000540512	0.00890273	0.00125153	0.00136765	0.000250785	0.000858058	0.00255293	0.00102551	0.00028237	0.00438806	0.000517019	0.0335804	0.00177645	0.00159764	0.00097558	0.000616294	0.00404622	0.00053585	0.00112113	0.0021645	0.0291361	0.00403616	0.000301275	0.00577429	0.000786102	0.00591813	0.00481124	0.00231179	0.00405924	0.0695551	0.00939288	0.000877856	0.00358171	0.000125909	0.00146002	0.0351029	0.00105785	0.00390851	0.00116718
Sample_0_K19	1	0.00110553	0.00312387	0.00015172	0.000295643	0.00158218	0.000706847	0.00521085	0.000737416	0.00305067	0.000606982	0.0108922	0.00189929	0.00181182	0.000755682	0.000988065	0.00241487	0.00103605	0.000223957	0.00395398	0.00066505	0.036637	0.00310564	0.00268094	0.00143616	0.000605162	0.00408854	0.00058637	0.00107962	0.00196632	0.0309691	0.00456938	0.000768839	0.00833693	0.0013631	0.00599676	0.00499628	0.00234654	0.00496401	0.0815266	0.0125245	0.00163763	0.00466115	0.000276602	0.00138079	0.0367061	0.00125817	0.0068877	0.000806432
Sample_0_K20	1	0.00208012	0.00458077	0.000160639	0.000405606	0.00238526	0.000886336	0.0109826	0.00137625	0.00358443	0.00120706	0.00866104	0.0018766	0.00293591	0.00102984	0.00161749	0.0049176	0.00122924	0.000369728	0.00441875	0.00115203	0.0355134	0.00226679	0.00177101	0.00186561	0.00130675	0.00812018	0.000638894	0.00170416	0.00286469	0.032797	0.00424997	0.000344937	0.00656269	0.00110488	0.0102559	0.00607556	0.0031813	0.00461313	0.0719399	0.0104335	0.0016388	0.00301564	7.06645e-05	0.00106488	0.0332843	0.00121181	0.00432658	0.000719599
Sample_0_K21	1	0.000836945	0.00199629	0.000164367	0.000410354	0.000984739	0.000304741	0.00231086	0.000634294	0.00173462	0.000327968	0.0103109	0.00135737	0.00138783	0.000204064	0.000597877	0.00124691	0.000916867	0.0002387	0.00323579	0.00047339	0.027887	0.00159892	0.00303223	0.00114286	0.000253915	0.00250268	0.000366381	0.000854997	0.00195611	0.0180974	0.00386014	0.000313657	0.00729271	0.00105529	0.00312642	0.00401483	0.00177217	0.00342241	0.0737851	0.00457883	0.00109854	0.00481302	0.000546226	0.00200629	0.0250688	0.0013946	0.00502917	0.000929539
Sample_0_K22	1	0.000697009	0.00204753	0.000205411	0.000253917	0.00100499	0.000336617	0.00414327	0.000516502	0.00339661	0.000418717	0.010988	0.000968563	0.0011961	0.000248085	0.000675136	0.00211506	0.000971222	0.000219573	0.00455955	0.000463164	0.0348596	0.00140977	0.00222669	0.000906988	0.000388611	0.00331507	0.000680789	0.000997454	0.00190189	0.0222415	0.00384866	0.000243861	0.00677688	0.000667178	0.00581501	0.00397174	0.00184212	0.00389091	0.0666681	0.00808878	0.000841849	0.00407897	0.000217003	0.00157314	0.0286014	0.00127833	0.00322616	0.000486586
Sample_0_K23	1	0.000712195	0.00236835	0.000273736	0.000290693	0.00119458	0.000345015	0.00382846	0.00060449	0.00303879	0.00041623	0.0191081	0.00154564	0.00173273	0.000360587	0.000637489	0.00175697	0.000921081	0.00027391	0.0044491	0.000457454	0.0460606	0.00209191	0.00455962	0.00150959	0.000416019	0.00302142	0.000701767	0.0008651	0.00171305	0.0343888	0.00401139	0.000321938	0.0101223	0.00107319	0.00366759	0.00356778	0.00194004	0.0057998	0.0659957	0.0109757	0.00155364	0.0047021	0.000329283	0.00156238	0.0389656	0.00175896	0.00859173	0.000838409
Sample_0_K24	1	0.000645431	0.00271701	0.000261388	0.000270134	0.00116949	0.000335256	0.00671925	0.000609991	0.00279716	0.00048056	0.0161658	0.0014931	0.00152379	8.32802e-05	0.000678027	0.00282583	0.000892773	0.000375546	0.00388131	0.000520679	0.0522719	0.00175879	0.00301379	0.00133886	0.000405631	0.00451848	0.000703566	0.00101412	0.00179526	0.0340145	0.00378228	0.000242089	0.00909843	0.000863951	0.00671999	0.00380894	0.00185416	0.00510136	0.0704738	0.0100495	0.00145899	0.00346138	0.000465718	0.00168995	0.0361961	0.00144733	0.00451968	0.000491133
Sample_0_L01	1	7.00302e-05	0.00469046	0.00113697	0.00117011	0.00170109	0.0034729	0.00124909	0.00121377	0.00265077	0.000440044	0.00393834	0.00115677	0.00187423	0.000168766	0.00210082	0.0021555	0.00136149	0.00114269	0.00296408	0.000299453	0.0103769	0.000723477	0.00137579	0.000859674	0.000748224	0.00133512	0.000979416	0.00102212	0.00175243	0.00719268	0.00277978	0.000417149	0.00311856	0.000724365	0.00161552	0.00339929	0.00158287	0.00276861	0.0363926	0.00144731	0.000929027	0.00282274	0.00114801	0.00572175	0.0112412	0.00123975	0.00227474	0.00105412
Sample_0_L02	1	0.000899624	0.0015717	0.00145356	0.00175874	0.00113036	0.00240574	0.00323365	0.000395673	0.00128104	0.000828332	0.004004	0.000797858	0.00303628	0.000963146	0.00062163	0.000665557	0.00160765	0.00190562	0.00220936	0.000584203	0.00914154	0.000878171	0.00162745	0.000752646	0.000867731	0.00222845	0.00126923	0.00224913	0.00216125	0.00913712	0.00191998	0.00116161	0.00445673	0.00130793	0.00141064	0.00290239	0.00189873	0.00166574	0.0245128	0.00359013	0.00223645	0.00324288	0.000925211	0.00574181	0.0158802	0.000892302	0.00314409	0.00161697
Sample_0_L03	1	0.00569278	0.0109645	0.00379491	0.00566379	0.00876923	0.0104268	0.00550437	0.00155016	0.00720123	0.00100394	0.00998528	0.00707783	0.0039623	0.00412481	0.00533986	0.00558195	0.00362389	0.00105756	0.00897913	0.00135806	0.0138338	0.00172874	0.00275904	0.00376525	0.000992573	0.00298629	0.00359783	0.00368909	0.00449258	0.0160667	0.00535765	0.00133754	0.00405232	0.00108263	0.00189703	0.00487415	0.00223986	0.00412958	0.0513514	0.00209753	0.000699843	0.00550756	0.00024932	0.00423062	0.0213093	0.00117717	0.0020654	0.00151223
Sample_0_L04	1	0.000573582	0.0016422	0.000152455	0.000293756	0.000927373	0.000319937	0.00238323	0.000449096	0.00272535	0.000206578	0.00435706	0.0011551	0.000986527	0.000104089	0.000602532	0.00142211	0.00135131	0.000152807	0.00413921	0.000341656	0.0205346	0.00138945	0.00134565	0.000795074	0.000342609	0.00280686	0.000584729	0.000581179	0.00130357	0.0210187	0.00260276	0.000193767	0.00600764	0.000581208	0.00409195	0.00266464	0.00121911	0.00228097	0.0456913	0.00465951	0.000659352	0.00432797	0.000221864	0.000946084	0.0267603	0.0010927	0.00338875	0.000653368
Sample_0_L05	1	0.000275341	0.000914091	0.000555736	0.000653566	0.000405386	0.000796982	0.00218493	0.000612603	0.00131898	0.000324065	0.00243053	0.00082647	0.00085682	0.000344154	0.000490421	0.000742919	0.000882087	0.000579837	0.00168837	0.000484926	0.0101531	0.00138899	0.000664585	0.000701959	0.000144359	0.00169402	0.000185203	0.00114846	0.00147555	0.0135152	0.00226942	0.000403884	0.0031115	0.000450395	0.00299355	0.00279309	0.00145045	0.00182605	0.0411311	0.00213351	0.000436307	0.00262551	0.000474133	0.00212639	0.0186759	0.000826672	0.00164794	0.00111326
Sample_0_L06	1	0.000398266	0.00163	0.000116543	0.000259319	0.000808304	0.000256485	0.00337765	0.000464652	0.00339521	0.000364557	0.00476646	0.000887717	0.000835447	0.000248267	0.00049521	0.0016246	0.00113774	0.000211505	0.00464056	0.000343585	0.0197014	0.00138301	0.00114048	0.000638367	0.000281374	0.00284239	0.000630231	0.000941449	0.00157599	0.0197751	0.00355383	0.000176059	0.00447827	0.00055715	0.00397722	0.00368497	0.00160124	0.00281023	0.0660495	0.00720162	0.000711584	0.00380613	0.000371825	0.00122048	0.0276406	0.000733391	0.00481303	0.00126201
Sample_0_L07	1	0.00617113	0.00475958	0.000265335	0.000677023	0.00476295	0.00118342	0.00796791	0.00213492	0.00326642	0.000851236	0.0045113	0.00405755	0.00590341	0.00486228	0.00387051	0.00256034	0.00293046	0.000873213	0.00557526	0.00182052	0.0216551	0.00723055	0.00126424	0.0019162	0.00320904	0.00726137	0.000596364	0.00156225	0.00184289	0.0252324	0.00719863	0.00582866	0.00498723	0.0023653	0.0082551	0.00455177	0.00368776	0.00256143	0.0590152	0.0048386	0.0021226	0.00293445	0.00128852	0.000835566	0.0243635	0.00109453	0.0023916	0.00148344
Sample_0_L08	1	0.000197207	0.00131488	0.000593579	0.000959979	0.000579479	0.000711485	0.0030433	0.000698812	0.00144562	0.000508187	0.00335526	0.000773301	0.000949439	0.000527465	0.000577598	0.00202662	0.00128415	0.000906109	0.00241685	0.00034026	0.0124191	0.00118282	0.000986323	0.000529555	0.000433078	0.00283827	0.000341641	0.00130644	0.0022197	0.0156327	0.00255451	0.000393193	0.00378769	0.000912342	0.003354	0.00388469	0.00186265	0.0017324	0.0480612	0.00304628	0.00150901	0.00286082	0.000690693	0.00207258	0.0246098	0.00115927	0.00414725	0.00138994
Sample_0_L09	1	0.000748978	0.00167696	0.000103523	0.000286907	0.00107951	0.00039974	0.00296448	0.000593358	0.00372867	0.000489251	0.00471815	0.000925426	0.00101239	0.000541228	0.000599631	0.0013313	0.00117497	0.000260626	0.00475351	0.000401405	0.0207026	0.00135627	0.00120244	0.00053867	0.000327293	0.00226431	0.00063185	0.000974007	0.00169731	0.0165917	0.00356163	0.000229482	0.00457615	0.000612111	0.00324515	0.00324251	0.00156585	0.00259324	0.0655996	0.00751266	0.000610377	0.00405179	0.000216905	0.00121805	0.0241456	0.000778907	0.00176533	0.000865092
Sample_0_L10	1	0.000496151	0.00206284	0.000108618	0.000283851	0.000749047	0.000325221	0.00428731	0.000422638	0.00335449	0.000398957	0.00337529	0.000740246	0.000814707	0.000239478	0.000848112	0.00208532	0.00105755	0.000244039	0.0041041	0.000395588	0.0139423	0.00142738	0.000905177	0.000603703	0.000499963	0.00331614	0.000650776	0.00113779	0.00177029	0.0168578	0.00286092	0.000175917	0.00372394	0.00053809	0.0054717	0.00455642	0.00172048	0.00247722	0.0620014	0.00753008	0.000631472	0.00346684	0.000316728	0.00163141	0.0246597	0.000746905	0.00308492	0.00210669
Sample_0_L11	1	0.0010848	0.00277693	0.000228188	0.00033888	0.00146122	0.000474001	0.00477561	0.00095389	0.00310218	0.000749281	0.00948383	0.00142726	0.00177971	0.000671142	0.00110161	0.00199603	0.00105374	0.000275895	0.00450249	0.00066067	0.0409317	0.00219433	0.00239551	0.00111936	0.000629783	0.00321082	0.000444602	0.00114629	0.00231611	0.0315045	0.00416132	0.000308558	0.00800415	0.000865686	0.00447478	0.00365725	0.00221654	0.00360512	0.0648521	0.00959682	0.000900165	0.00469834	0.000299525	0.00178774	0.0327927	0.001014	0.00275371	0.000586207
Sample_0_L12	1	0.000756199	0.00283982	0.000192639	0.000385736	0.00124905	0.000353879	0.0045331	0.000621573	0.00341861	0.000657777	0.00776979	0.0013619	0.00135335	0.000396669	0.000756418	0.00196759	0.00102083	0.000438011	0.00479886	0.000587797	0.028066	0.00187851	0.00181836	0.000868558	0.000426168	0.00322391	0.000684127	0.00139912	0.00248698	0.022222	0.00397168	0.000250017	0.00649813	0.000659388	0.00450087	0.00429345	0.00220148	0.0038192	0.0746418	0.0103186	0.00113043	0.00449657	0.000589326	0.00218574	0.0308874	0.0010439	0.00399526	0.000588322
Sample_0_L13	1	0.000559955	0.002188	0.000269644	0.000310756	0.00107646	0.000300328	0.00346917	0.000552283	0.00339077	0.000462807	0.0107057	0.00157283	0.00115159	0.000326167	0.000547934	0.00134077	0.00105166	0.000329131	0.00475636	0.000395523	0.0434329	0.00193968	0.00227436	0.000948208	0.000360919	0.00209227	0.000540432	0.000798705	0.00135462	0.0312268	0.00449538	0.000284648	0.00803067	0.000753	0.00247578	0.00299003	0.00152381	0.00383883	0.0693666	0.00937568	0.000980215	0.00476044	0.000427149	0.00136249	0.0322804	0.000946195	0.00280005	0.00157654
Sample_0_L14	1	0.00014112	0.000769123	0.000240638	0.00028849	0.000329184	0.000103347	0.00162555	0.000224957	0.000915723	0.000144236	0.00344379	0.000610399	0.00046633	6.80157e-05	0.000239245	0.000929184	0.000582009	0.000193283	0.00177141	0.00022185	0.012678	0.000891754	0.00092906	0.000519547	0.000149678	0.00171897	0.000123748	0.000789514	0.00122456	0.00992657	0.0020811	0.00017479	0.00331797	0.000516601	0.0025321	0.00269239	0.00123454	0.00176536	0.0556372	0.00196946	0.000692481	0.00291098	0.000309295	0.00169136	0.0182369	0.00112732	0.0030611	0.00075325
Sample_0_L15	1	0.000772512	0.00214976	0.000205708	0.000319021	0.00161998	0.00044779	0.0036525	0.000544038	0.00341912	0.000604896	0.0160776	0.00120869	0.0016354	0.000388272	0.000734886	0.00171669	0.00110379	0.00039579	0.00459336	0.000476199	0.0291328	0.00140589	0.00349123	0.000945909	0.00041325	0.00266854	0.000451248	0.000789047	0.0014397	0.012096	0.00344868	0.000255285	0.00654176	0.000788882	0.00420912	0.00270487	0.0013401	0.0038832	0.0762495	0.0105133	0.00117206	0.00336203	0.000454154	0.00121835	0.0180259	0.0014522	0.00330868	0.00168123
Sample_0_L16	1	0.000166744	0.0011755	0.000996465	0.000914747	0.00059313	0.00076243	0.00291174	0.000369703	0.00152212	0.000540734	0.00507151	0.00139919	0.00145231	0.000455006	0.00066715	0.00103152	0.000749777	0.000714776	0.00238285	0.00037871	0.0166292	0.00156705	0.00203248	0.00131814	0.000335106	0.00238976	0.000272578	0.00111741	0.00196445	0.0157476	0.00276741	0.000221927	0.00515011	0.000832674	0.00208253	0.00274651	0.00188566	0.00238356	0.0401478	0.00305258	0.00150075	0.00326498	0.000739932	0.00242421	0.0263955	0.00200251	0.00459069	0.00107426
Sample_0_L17	1	0.000766607	0.00183828	0.000109993	0.000224916	0.000947988	0.000500892	0.00322967	0.00048597	0.00402871	0.000536242	0.00351202	0.000916918	0.0010252	0.000587355	0.000931532	0.00138141	0.00105089	0.000224993	0.00504784	0.000389789	0.0155386	0.00153007	0.00100879	0.000660181	0.000421784	0.00255454	0.00054367	0.000720337	0.00101568	0.018057	0.00275149	0.000229891	0.00448617	0.00057473	0.00286661	0.00281079	0.0011104	0.00221824	0.0375531	0.00525379	0.000606941	0.00352896	0.000116706	0.000911011	0.024659	0.000905085	0.00361116	0.000971111
Sample_0_L18	0	0
Sample_0_L19	1	0.000535644	0.00266298	0.000224464	0.000236843	0.000972697	0.000374045	0.00509988	0.000514176	0.0030914	0.000570098	0.00695328	0.00125202	0.00118098	0.000205304	0.000812013	0.00229547	0.00101952	0.000362125	0.0039098	0.000383183	0.0244802	0.00243908	0.00198399	0.0009735	0.000423314	0.00371949	0.00057647	0.000844307	0.00122655	0.0322628	0.00265405	0.000224586	0.00649103	0.000717805	0.00450263	0.00350664	0.00146971	0.00290725	0.0458555	0.00702969	0.000911842	0.00346404	0.000425669	0.00132164	0.0376985	0.00109692	0.00549765	0.00147195
Sample_0_L20	1	0.000638283	0.00139896	0.000578642	0.00123893	0.000713364	0.00143781	0.00230146	0.000859636	0.00124941	0.000425546	0.0033967	0.000589285	0.00066847	0.000705581	0.000476855	0.00123903	0.000997402	0.0010612	0.00153722	0.000527524	0.0111207	0.0019805	0.00114393	0.00131836	0.000456136	0.00232422	0.000365162	0.00138677	0.00169547	0.0157914	0.00254052	0.00119197	0.00294212	0.00103737	0.00206901	0.00241849	0.00146963	0.00167964	0.0298222	0.00250979	0.00073561	0.0032649	0.00124712	0.00391963	0.0230232	0.00104287	0.00140016	0.00173608
Sample_0_L21	1	0.00102891	0.00292941	0.000153305	0.000250378	0.0014081	0.000626285	0.00609933	0.000725427	0.00345226	0.000697859	0.00505821	0.00122469	0.00168625	0.000593091	0.00127721	0.00279416	0.00100413	0.000359965	0.00405515	0.000569769	0.0191359	0.00245914	0.00162979	0.000926066	0.00073106	0.00467135	0.000642109	0.0010738	0.00154255	0.0292285	0.00250074	0.000333641	0.00540632	0.000692125	0.00584028	0.00393936	0.00166291	0.00287179	0.0415604	0.00697005	0.000943839	0.00307003	0.000300501	0.00144729	0.0354384	0.00108767	0.00493877	0.00131531
Sample_0_L22	1	0.00109883	0.00222287	0.000175831	0.000290727	0.0014639	0.000643617	0.00484599	0.000913682	0.00378049	0.000771383	0.00473747	0.0011385	0.00167001	0.000931387	0.00136715	0.00234185	0.00124252	0.00030943	0.0045097	0.000584815	0.024492	0.00229562	0.00121619	0.000795349	0.000657815	0.00360101	0.000474624	0.00105378	0.0017137	0.0337283	0.00420376	0.00042365	0.00473555	0.000721334	0.00436189	0.00355791	0.00160627	0.00332848	0.0599357	0.00813495	0.000811002	0.00317668	6.62108e-05	0.00145847	0.0373332	0.000728118	0.00290153	0.000385048
Sample_0_L23	1	0.000640842	0.00310838	0.000275515	0.000281135	0.00113978	0.000367812	0.00585094	0.000536964	0.00333479	0.000714082	0.00733619	0.00158598	0.00142468	0.000223928	0.00075289	0.00248779	0.00100198	0.000408882	0.0041603	0.000425185	0.0313085	0.00236345	0.00199238	0.00125988	0.000426319	0.00408754	0.000684276	0.000935558	0.00150135	0.0317737	0.00284951	0.000267617	0.007739	0.000828564	0.00554309	0.00292988	0.00143979	0.00332664	0.0500672	0.00829319	0.00147916	0.00395656	0.000523634	0.00140846	0.0356733	0.00137515	0.005844	0.00101904
Sample_0_L24	0	0
Sample_0_M01	1	0.00250633	0.0272446	0.00243461	0.00363815	0.00105434	0.00937639	0.00635408	0.00325565	0.00835326	0.00273469	0.00657973	0.00159784	0.00387905	0.00227923	0.00625648	0.00495197	0.00376634	0.00260734	0.00743677	0.0016152	0.0151094	0.00141907	0.00202722	0.00169638	0.00108718	0.003587	0.00272546	0.00175806	0.0031294	0.0125399	0.00315779	0.000896044	0.00442768	0.000870871	0.00262726	0.00270049	0.00133823	0.00270851	0.0602884	0.00176179	0.000756356	0.00363382	0.000952909	0.00200954	0.0181097	0.000762991	0.00099951	0.000977093
Sample_0_M02	1	0.000243699	0.00110694	0.000433572	0.0010351	0.000609522	0.00152821	0.00144003	0.000590541	0.00138329	0.000280799	0.0025578	0.000979014	0.0013819	0.000434652	0.000832014	0.0012063	0.00124942	0.000980721	0.00188269	3.81376e-05	0.00721268	0.00146906	0.00143197	0.00107378	0.000748325	0.0015315	0.000192974	0.00142256	0.00185405	0.00924335	0.0020602	0.000582578	0.00260416	0.000880174	0.00177748	0.00342436	0.00176407	0.00153149	0.0332488	0.00175942	0.000955466	0.00326799	0.000103038	0.00351938	0.0171927	0.00113404	0.00165778	0.00228385
Sample_0_M03	1	0.00130383	0.00288686	0.000792647	0.00133942	0.00195217	0.00161797	0.00222863	0.000550777	0.00474265	0.00033829	0.0061802	0.00169622	0.000950246	0.000636295	0.00147942	0.00143685	0.00190051	0.000295762	0.00532669	0.000316674	0.019247	0.00139191	0.00161297	0.00109624	0.000294186	0.00213076	0.00103906	0.000914761	0.00133318	0.0168165	0.00274408	0.000365157	0.00412938	0.000478077	0.0018545	0.00372594	0.000936094	0.00265506	0.0536374	0.00218302	0.000466003	0.00369515	0.000185542	0.00151639	0.0225509	0.000802429	0.00146286	0.00128837
Sample_0_M04	1	0.000829711	0.00174171	0.000133538	0.000400573	0.00118035	0.000478697	0.00235528	0.000625673	0.00267872	0.000246533	0.00762123	0.001211	0.00128419	0.000171476	0.000476145	0.00126605	0.00138331	0.000113232	0.00420487	0.000449988	0.0187498	0.00141242	0.00193325	0.000957589	0.000349608	0.00271139	0.000537114	0.000749224	0.00177564	0.0140229	0.0035142	0.000187268	0.00498252	0.000619665	0.00394319	0.00342767	0.00150184	0.00233741	0.0785666	0.00445654	0.000847977	0.00429942	0.000416551	0.00143362	0.0225732	0.00116981	0.00201405	0.000471171
Sample_0_M05	1	0.000610928	0.00120199	4.57541e-05	0.000224441	0.00130294	0.000384723	0.00211438	0.000489694	0.00329903	0.000201865	0.00478628	0.00086728	0.000847038	0.000508794	0.000680785	0.00114341	0.00145629	0.000120634	0.00439969	0.000299913	0.0162745	0.00103755	0.00129054	0.000536613	0.000352746	0.00259625	0.000521497	0.000476569	0.00074357	0.0119597	0.00248618	0.000297741	0.00355643	0.000458872	0.00267003	0.00296632	0.00086835	0.00207165	0.0577829	0.00457444	0.000333698	0.00297	9.88706e-05	0.000608957	0.0166146	0.000604439	0.00123115	0.000938705
Sample_0_M06	1	0.00203507	0.0022307	0.000282036	0.000931293	0.00244952	0.0010921	0.00326574	0.000942593	0.00363108	0.000323676	0.0128512	0.00229878	0.00210317	0.000526577	0.000791672	0.001729	0.00185284	0.000199856	0.00493652	0.000620497	0.0301386	0.00219446	0.00265648	0.00147427	0.000729153	0.0029751	0.00080551	0.00081593	0.00190781	0.0189216	0.00415871	0.000443251	0.00664426	0.000822766	0.00277974	0.00330151	0.00188142	0.00360033	0.0580474	0.00637743	0.00111806	0.00475809	0.000376628	0.00138527	0.0269957	0.0012083	0.00277735	0.000438283
Sample_0_M07	1	0.00170991	0.00221553	0.000145329	0.00062861	0.00195923	0.000900729	0.00427494	0.000835689	0.00387455	0.000606684	0.00694332	0.00181934	0.00181925	0.000608177	0.000984574	0.00168176	0.00150449	9.28906e-05	0.0051191	0.00057367	0.0281342	0.00227194	0.00156651	0.00116678	0.000903201	0.0036129	0.000557413	0.000659933	0.00141046	0.0253749	0.00397428	0.000434636	0.00434982	0.000736425	0.0047683	0.00311692	0.00161803	0.00352748	0.0537173	0.00546819	0.00080839	0.00379263	0.000185576	0.00143127	0.0343019	0.00088747	0.00315036	0.000526257
Sample_0_M08	1	0.000339276	0.000894218	0.000353201	0.000623755	0.000563222	0.000375067	0.00171443	0.000279774	0.00112406	0.000263598	0.00725682	0.00123222	0.00113005	0.000172046	0.00049468	0.000751172	0.000925992	0.000326802	0.00203241	0.000300823	0.0208228	0.00142193	0.00208285	0.000794236	9.39368e-05	0.00152637	0.000222604	0.000800854	0.0018877	0.0138993	0.00272388	0.000392593	0.00485509	0.000825638	0.00243629	0.00230347	0.00153404	0.00243174	0.0400899	0.00240188	0.00112241	0.00358196	0.000648729	0.00171018	0.0208887	0.000879935	0.00284847	0.00049713
Sample_0_M09	1	0.00119773	0.00349998	0.000181735	0.000305976	0.00182833	0.00056228	0.00649699	0.000948204	0.00301526	0.000887374	0.010369	0.00167721	0.00195916	0.000874852	0.00128094	0.00257791	0.00134549	0.000496716	0.00426181	0.000727445	0.0372917	0.00271476	0.00212182	0.00106585	0.000734179	0.00489737	0.000453649	0.00098405	0.00176442	0.0302027	0.00424084	0.00041945	0.0056262	0.00105472	0.00906101	0.00367649	0.00184447	0.00394774	0.0576987	0.008843	0.000897867	0.00334726	0.000386314	0.00122278	0.0333161	0.000949123	0.00268277	0.000889088
Sample_0_M10	1	0.000206207	0.000619742	0.00052255	0.000428168	0.000419394	0.000455864	0.00148584	0.000340249	0.00104041	0.000262116	0.00309623	0.00063213	0.000642787	0.000173861	0.00012439	0.000966121	0.000682792	0.000249542	0.00178274	0.000236721	0.0109913	0.00107723	0.000836658	0.000477368	0.000158081	0.00159401	0.000243974	0.000791441	0.00138611	0.0112995	0.00191525	0.000279684	0.00257572	0.000466406	0.00239758	0.00187987	0.00103372	0.00172697	0.0368409	0.00173312	0.00105548	0.00230847	0.000623349	0.00164601	0.0192345	0.00139409	0.00249302	0.000462755
Sample_0_M11	1	0.000570382	0.0016523	6.68164e-05	0.000238913	0.000786985	0.000329743	0.00286388	0.000408419	0.00339151	0.000328521	0.0033502	0.000723731	0.000792272	0.000394534	0.000772928	0.00127691	0.00100131	0.00018502	0.00412499	0.000327765	0.012758	0.00118025	0.000837484	0.000460673	0.000356892	0.00285153	0.00044781	0.000553604	0.000868358	0.0118125	0.00283381	0.00020213	0.00266073	0.000420107	0.00534368	0.00283423	0.00116466	0.00205586	0.0479189	0.00525527	0.0004615	0.00328616	0.000113883	0.000655182	0.0204622	0.000749442	0.00157974	0.00198854
Sample_0_M12	1	2.47652e-05	0.000574955	0.000169102	0.000220822	0.000273234	0.00029927	0.00114778	0.000202365	0.000730204	0.000100332	0.00159685	0.00040009	0.000367254	5.03074e-05	0.000292485	0.000736169	0.000544284	0.00022573	0.00132972	0.00018919	0.00537854	0.000764529	0.000482781	0.000265632	0.00016065	0.00126487	0.00012102	0.00075568	0.00109667	0.0063088	0.00169851	0.000197244	0.00173169	0.000388033	0.00197047	0.00177712	0.000806297	0.00105386	0.0370143	0.00134542	0.000564341	0.00191502	0.000435969	0.00136903	0.0142645	0.00152307	0.00156112	0.000841735
Sample_0_M13	1	0.00064427	0.00215595	8.96661e-05	0.000257203	0.000971068	0.000307617	0.00262412	0.000459146	0.00294174	0.000428821	0.0074742	0.000993387	0.00115483	0.000343242	0.000635087	0.00134247	0.000995196	0.000240982	0.00430226	0.000430124	0.022554	0.00131618	0.00164846	0.000689353	0.000361865	0.00319764	0.000387044	0.000768959	0.00148002	0.013607	0.00357462	0.00025511	0.00462253	0.000561827	0.00659771	0.00313587	0.00125259	0.00278466	0.0621568	0.00775637	0.000673258	0.00435351	0.000513226	0.00157417	0.0206749	0.00102911	0.00199425	0.000238836
Sample_0_M14	1	0.000533875	0.00192007	7.22005e-05	0.000207132	0.000737112	0.000286769	0.00465699	0.000333799	0.0027514	0.00041307	0.00367711	0.000831103	0.00101105	0.000215484	0.000674206	0.00226184	0.000962683	0.000312201	0.00358481	0.000347983	0.0133816	0.00134009	0.000883863	0.000746253	0.000373404	0.00375755	0.000409388	0.000776362	0.00122492	0.0141573	0.00237235	0.000177535	0.0031922	0.000529668	0.00624877	0.00277584	0.00127554	0.00219572	0.0480944	0.00583356	0.000870484	0.00284155	0.000549457	0.0012539	0.0240102	0.000940058	0.00265455	0.000671025
Sample_0_M15	1	0.000692964	0.00224494	0.000215214	0.000336046	0.00133546	0.000319408	0.00371951	0.000548181	0.00311527	0.000507842	0.0148635	0.00181718	0.00134907	0.000380003	0.000468084	0.00153696	0.00102096	0.000308795	0.00451825	0.000410808	0.0457546	0.00191881	0.00261943	0.00107555	0.000391193	0.00262801	0.000560875	0.0008046	0.00144039	0.0250967	0.00420685	0.000288393	0.00705793	0.000795578	0.00436799	0.00286512	0.00159853	0.00448259	0.0567004	0.00826228	0.00084478	0.00449841	0.000421832	0.00121966	0.0334591	0.00118657	0.00294201	0.00174923
Sample_0_M16	1	0.000397859	0.00175176	8.4104e-05	0.000217704	0.000632678	0.000200465	0.00227991	0.000326169	0.00254869	0.000356931	0.00414755	0.000700852	0.000795418	0.000199721	0.000486475	0.00122959	0.000917814	0.000242472	0.0040082	0.000372309	0.0127969	0.00105963	0.00104282	0.000575055	0.000261575	0.00257211	0.000443383	0.000789434	0.00154197	0.00959543	0.00257232	0.000176336	0.00355657	0.000484234	0.00463767	0.00252637	0.00111237	0.00207912	0.0548118	0.00671509	0.000711919	0.00427143	0.000609449	0.00160377	0.0192676	0.00107641	0.00224531	0.000241184
Sample_0_M17	1	0.00121925	0.00493752	0.000212741	0.00053942	0.00172107	0.000588462	0.00336669	0.000793043	0.0033688	0.000484384	0.0156272	0.00171454	0.00204103	0.000688928	0.00401223	0.00130532	0.00114553	0.000342968	0.00583868	0.000692489	0.032597	0.00168153	0.00274844	0.00186697	0.000760798	0.00492982	0.000470602	0.000788692	0.0015753	0.0156326	0.00409126	0.000328218	0.00558301	0.000751783	0.00457269	0.00263377	0.00152809	0.00396744	0.0556998	0.00726913	0.000535164	0.00472085	0.000517508	0.0020242	0.0220155	0.000915458	0.00224577	0.000579929
Sample_0_M18	1	0.000370266	0.00154244	9.70903e-05	0.000187913	0.000608327	0.000189446	0.00208415	0.000321314	0.00263537	0.000300992	0.00449094	0.000674554	0.00069964	0.000199909	0.000469284	0.00120981	0.000900759	0.000248981	0.00397434	0.000299049	0.014121	0.000982267	0.00117054	0.000519999	0.000230075	0.00248221	0.000384278	0.000691213	0.0013601	0.010012	0.00251934	0.000145981	0.00345616	0.000497993	0.00458068	0.00232573	0.00107191	0.00201283	0.0566252	0.0053936	0.000647645	0.0043797	0.000499101	0.00160287	0.0193849	0.0010104	0.00214998	0.000388941
Sample_0_M19	0	0
Sample_0_M20	1	0.000766031	0.00256253	0.000196265	0.000244121	0.00102547	0.000415838	0.00326897	0.000538024	0.00281956	0.000721549	0.00557622	0.000874123	0.00137623	0.000457791	0.000892659	0.00195213	0.00113203	0.000434482	0.00407684	0.000529685	0.0168056	0.0013982	0.0014095	0.000763449	0.000367342	0.00388618	0.000393679	0.000823617	0.00158054	0.0125716	0.0030273	0.00022415	0.00416371	0.000719418	0.00628551	0.00283113	0.00116185	0.00254324	0.0553205	0.00724087	0.000948961	0.0043797	0.000591821	0.00154495	0.0212905	0.00115762	0.00253934	0.000277348
Sample_0_M21	1	0.000596561	0.00255142	0.000242767	0.000293548	0.00107442	0.000295705	0.0041782	0.000513602	0.00288064	0.000450584	0.0125634	0.00144524	0.00133809	0.000408095	0.000676848	0.00195644	0.000946483	0.000336265	0.00412126	0.000390419	0.0334948	0.00260017	0.00227668	0.00107264	0.00038843	0.0026451	0.000502027	0.000919431	0.00155671	0.0309007	0.00406857	0.000292849	0.00622452	0.000835707	0.00309363	0.0033976	0.00161471	0.00373941	0.0741822	0.0100014	0.00103405	0.00387553	0.000249161	0.00117227	0.0367994	0.00104359	0.0037472	0.00158035
Sample_0_M22	0	0
Sample_0_M23	1	0.0012359	0.00485582	0.000396056	0.000383312	0.00169576	0.000556196	0.00771377	0.000988451	0.00303987	0.00105457	0.01253	0.00170189	0.00259724	0.000669012	0.00145356	0.00384554	0.00129352	0.000723148	0.00403845	0.00086781	0.0343851	0.00380725	0.00242151	0.00136287	0.000687401	0.00531106	0.000496533	0.00143768	0.00247685	0.0380479	0.00470661	0.000433868	0.00702958	0.00123747	0.0069501	0.00448055	0.0023697	0.00398651	0.0791915	0.0108013	0.001745	0.00332573	0.000468397	0.00140934	0.0387335	0.00108381	0.00422618	0.00128349
Sample_0_M24	1	4.92095e-05	0.000934966	0.000215352	0.000303145	0.000224693	0.000163889	0.00200582	0.000171901	0.000753016	0.000186244	0.00431816	0.000783644	0.000557632	3.06074e-05	0.000148074	0.000982535	0.000525357	0.000327934	0.00131896	0.000163236	0.0127877	0.0011482	0.00106351	0.000696722	0.000117089	0.00180192	0.00025057	0.000775332	0.00118401	0.0110643	0.0021691	0.000199273	0.00364072	0.000599587	0.00209574	0.00171926	0.00116039	0.00130244	0.0426382	0.00221997	0.000920279	0.00235241	0.000585561	0.00158629	0.022592	0.00167474	0.00322235	0.000657068
Sample_0_N01	1	0.00262796	0.0347548	0.00212036	0.00343773	0.0024547	0.0172325	0.00454799	0.00276382	0.0109774	0.00229669	0.00727261	0.00189784	0.00625022	0.00233478	0.00679764	0.00578693	0.00343436	0.00262099	0.00732574	0.00131352	0.0138134	0.00217502	0.00272425	0.00233336	0.000664703	0.00360725	0.00253078	0.00159589	0.00218134	0.0116697	0.00472796	0.00124088	0.00435685	0.000803874	0.00221979	0.00346627	0.00177114	0.00240542	0.0483806	0.0016367	0.000641492	0.00401014	0.000773216	0.00103651	0.0215281	0.000821442	0.00276844	0.00106366
Sample_0_N02	1	0.000298329	0.00314048	0.000633921	0.00107714	0.00235649	0.00153023	0.00311976	0.000468666	0.00495635	0.000421311	0.0121614	0.00184927	0.00144123	0.000867858	0.00157203	0.00175863	0.00125955	0.000310887	0.00627293	0.000480094	0.0263184	0.000999322	0.00248936	0.000628088	0.000585509	0.00248457	0.00167978	0.00115155	0.00204898	0.0153579	0.00315951	0.00022512	0.0041002	0.000583325	0.00182364	0.00348791	0.00143168	0.00287274	0.0354684	0.00247003	0.000655353	0.00388254	0.00032798	0.00189923	0.0271558	0.00138775	0.00234938	0.00168477
Sample_0_N03	1	0.000519739	0.00212864	0.000438377	0.000716709	0.00139176	0.000799054	0.00211766	0.00047	0.00512558	0.000177709	0.00383542	0.00140886	0.00092291	0.0004885	0.00095505	0.00143583	0.00159661	0.000256814	0.00615841	0.000284283	0.00929538	0.00130126	0.00101123	0.000812581	0.000263653	0.00189337	0.00101569	0.00115668	0.00148435	0.0101539	0.00335653	0.000202261	0.00289938	0.000477319	0.00198918	0.00286636	0.00135656	0.00181746	0.0454788	0.00210256	0.000849682	0.00427723	0.000142756	0.00118676	0.0233193	0.00096852	0.00216839	0.0015706
Sample_0_N04	1	0.000200151	0.00153619	0.000171068	0.000188897	0.000462529	0.000186993	0.0031094	0.00038453	0.00305437	0.00025058	0.00959977	0.000554309	0.000675084	8.69595e-05	0.000470824	0.00179064	0.000920978	0.000166135	0.00429666	0.000289751	0.0261413	0.000847511	0.00183916	0.000579971	0.000263668	0.00332816	0.000767185	0.000629074	0.00122265	0.0193481	0.00223307	0.00011656	0.00436818	0.000450577	0.00436383	0.00351132	0.00128328	0.00203464	0.0415839	0.00265991	0.000614892	0.00352789	0.000312194	0.00116436	0.0309055	0.00128	0.00241679	0.00151858
Sample_0_N05	1	0.0019284	0.00188256	0.000404133	0.00143571	0.00195506	0.000909291	0.00326702	0.000631282	0.0029422	0.000493351	0.00717019	0.00205737	0.0018639	0.000390966	0.000871363	0.00192927	0.00187701	0.000206753	0.00411701	0.000609914	0.0178723	0.00187948	0.00193417	0.00166026	0.000435106	0.00321054	0.000946645	0.00075277	0.00208154	0.0131713	0.00413937	0.000379801	0.00585689	0.000871339	0.00423537	0.00330305	0.00192096	0.00247508	0.0695958	0.00541745	0.00136996	0.00447075	0.000595131	0.00150509	0.0249583	0.00168482	0.00312721	0.00047749
Sample_0_N06	1	0.000555946	0.00255635	0.000141525	0.000255727	0.00096129	0.00041911	0.0058872	0.000452189	0.0029968	0.000497043	0.0131182	0.000684903	0.00119233	0.00011887	0.00068879	0.00268327	0.00110173	0.000270391	0.00375793	0.000404629	0.0327297	0.000818555	0.00187376	0.000880489	0.000476215	0.00500628	0.000819741	0.000649488	0.00129418	0.0199064	0.00204149	0.000205523	0.0047211	0.000521352	0.0056343	0.00291337	0.00133919	0.00264259	0.0317088	0.0042721	0.00078416	0.00241313	0.000135148	0.000731827	0.0283909	0.00165498	0.00261358	0.000988472
Sample_0_N07	1	0.000342238	0.00160323	8.88416e-05	0.000161962	0.000621513	0.000173539	0.00155394	0.000390017	0.002893	0.000202964	0.00616592	0.000628701	0.000718934	0.000220905	0.00052484	0.000902051	0.00121827	0.000233723	0.0042242	0.000262392	0.0143476	0.000876064	0.00158844	0.000515319	0.000259304	0.00168727	0.000520414	0.00061808	0.00119391	0.00773506	0.00306029	0.000145132	0.00429831	0.000503956	0.00201803	0.00243814	0.00116601	0.00172421	0.0575281	0.00532309	0.000613874	0.00449486	0.000419019	0.00108998	0.0194339	0.00130045	0.00189619	0.000468303
Sample_0_N08	1	0.000380142	0.00316793	0.000280611	0.000194926	0.000782988	0.000213751	0.0050615	0.000519971	0.00267399	0.000505757	0.0230106	0.000687439	0.00124923	7.33572e-05	0.000626628	0.00229717	0.0012063	0.000531016	0.00386169	0.00055732	0.0427687	0.00118489	0.0043373	0.000921006	0.000267293	0.00461754	0.000814227	0.000824274	0.00162387	0.020047	0.00251814	0.000199213	0.00829201	0.000774198	0.00648459	0.00325767	0.00149392	0.00284687	0.050778	0.00715438	0.00100139	0.0040678	0.000484917	0.00113106	0.0280666	0.00302368	0.00332614	0.000394884
Sample_0_N09	1	0.000781127	0.00276995	0.000168449	0.000226875	0.00119805	0.000349499	0.00279336	0.00071801	0.00308614	0.000506551	0.00845508	0.00116618	0.00149357	0.000395798	0.000935127	0.00154519	0.00140432	0.000440423	0.00442603	0.000541966	0.0222564	0.00161805	0.00201905	0.000886656	0.00035399	0.00309546	0.000577513	0.000875809	0.00175781	0.0139744	0.0043721	0.000186562	0.00618061	0.000754259	0.0043219	0.00308019	0.00149387	0.00236482	0.0646262	0.00659552	0.00096639	0.00458201	0.000488607	0.001605	0.0252838	0.00147751	0.00292956	0.000543213
Sample_0_N10	1	0.000899055	0.00375634	0.00025428	0.000334161	0.00151252	0.000355907	0.00758276	0.000670472	0.00286611	0.000645523	0.0346235	0.00117086	0.00189354	0.000109045	0.00081423	0.00288909	0.00108225	0.000410412	0.00419465	0.000651208	0.0591628	0.00137386	0.0059464	0.00131992	0.000536051	0.00535289	0.00103254	0.000857058	0.00184419	0.0230436	0.00287161	0.000262556	0.010677	0.000858629	0.00505509	0.0030147	0.00148755	0.00372832	0.0452529	0.00800443	0.00124159	0.00397192	0.000375291	0.00131736	0.0290179	0.0036643	0.00384663	0.00044267
Sample_0_N11	1	0.000136174	0.000608548	9.53893e-05	0.00016271	0.000357893	9.04914e-05	0.00122644	0.000224632	0.000997047	8.34802e-05	0.00152475	0.000482672	0.000432728	4.92902e-05	0.000248335	0.000581726	0.000553289	0.000132868	0.0016741	0.000145154	0.00663784	0.000992578	0.000522095	0.000313693	0.000166898	0.00158747	0.000216619	0.000639947	0.000982764	0.00960118	0.00226988	9.92714e-05	0.00225542	0.000423156	0.00240668	0.00191295	0.000920396	0.000885204	0.0434151	0.00159181	0.000345248	0.0022093	0.000347712	0.0011151	0.015722	0.00103651	0.00223286	0.000423847
Sample_0_N12	1	0.000563833	0.00302262	0.000220432	0.000265298	0.00107894	0.000269671	0.00577749	0.000504804	0.00283833	0.000476517	0.0245761	0.000925164	0.0012977	0.000127407	0.000605953	0.00237323	0.000859229	0.000317595	0.00424464	0.000432407	0.0500309	0.00106781	0.00445641	0.000974436	0.000301594	0.00450807	0.000842591	0.000673534	0.0014043	0.0223365	0.00251421	0.000215242	0.00862644	0.000749747	0.00515913	0.00329902	0.00113764	0.00311876	0.043088	0.00636674	0.000896011	0.00370696	0.000487067	0.00133054	0.0274686	0.00260257	0.00320026	0.000907445
Sample_0_N13	1	0.000642924	0.00168006	5.67415e-05	0.000210157	0.000724979	0.00032209	0.00300637	0.000369297	0.00312415	0.000377188	0.00221991	0.000834945	0.000738396	0.000476772	0.000622183	0.00128212	0.000914742	0.00019432	0.00402889	0.000329634	0.00952677	0.00153994	0.00074817	0.000483965	0.000286315	0.00287813	0.000507253	0.000806635	0.00119681	0.0138484	0.0033986	0.000138587	0.00319046	0.000488092	0.00459903	0.00329976	0.00126552	0.00157905	0.0559209	0.00521049	0.000475443	0.00310192	0.000331718	0.00133788	0.0192167	0.000740102	0.00287033	0.000622185
Sample_0_N14	1	0.000681457	0.00171429	0.000148669	0.000313277	0.000766613	0.000274653	0.00267866	0.000452155	0.00277036	0.000342637	0.00381599	0.00125375	0.000852155	0.000286942	0.000556925	0.00137154	0.000810782	0.000174252	0.00384748	0.000283798	0.0181216	0.00207549	0.00137401	0.00067889	0.000406652	0.00262955	0.000378622	0.000597088	0.00132066	0.019453	0.00336913	0.000190989	0.00533009	0.000594746	0.00418014	0.00324919	0.0013229	0.0024782	0.0702882	0.00600727	0.000637363	0.00362481	0.000439016	0.00189298	0.0303655	0.000805472	0.00242268	0.000977193
Sample_0_N15	1	0.00043912	0.00137302	6.29269e-05	0.000197131	0.000523805	0.000230154	0.00282162	0.000302155	0.00270911	0.000270963	0.00186295	0.000738055	0.000662024	0.00025179	0.000541993	0.00120502	0.000849053	0.000183518	0.00362905	0.000246949	0.00770992	0.0013246	0.000604958	0.000523134	0.000265577	0.00256498	0.000435248	0.000629103	0.000996151	0.011792	0.00242394	0.000130254	0.00273297	0.000414194	0.00424734	0.0026864	0.00113302	0.00139797	0.0448059	0.00474969	0.000488444	0.00281905	0.000335671	0.00109908	0.0177282	0.000809344	0.0021417	0.000980034
Sample_0_N16	1	0.000475689	0.00149457	0.000103137	0.000235912	0.00065534	0.000270864	0.00228692	0.0003983	0.00333532	0.000298983	0.0027711	0.00090629	0.000692899	0.000301017	0.000614195	0.00125068	0.000834226	0.000152707	0.00429881	0.000241329	0.0133648	0.00179284	0.000952799	0.000526659	0.00036679	0.00241638	0.000444203	0.000674464	0.0011695	0.0165135	0.00295266	0.00016758	0.00424733	0.000481296	0.00384353	0.0034997	0.00121528	0.00224246	0.0607551	0.00580489	0.000502985	0.00347707	0.000385253	0.00183241	0.0280542	0.000777383	0.00223124	0.00133108
Sample_0_N17	1	0.000488211	0.00153889	6.57437e-05	0.000175873	0.000620851	0.000260565	0.0021317	0.000398364	0.00320727	0.000301352	0.00369041	0.000751411	0.000696857	0.000311173	0.000575784	0.00101817	0.000998921	0.000222234	0.00424106	0.000308484	0.0119365	0.00117799	0.00102238	0.000455298	0.000230399	0.00219208	0.000478994	0.000693991	0.0012927	0.0105311	0.00298194	0.000167356	0.00379706	0.000444662	0.00321873	0.00259885	0.00112707	0.00169593	0.0516681	0.0048662	0.000495231	0.0036369	0.000216018	0.00114628	0.0177808	0.000991882	0.00234542	0.000407076
Sample_0_N18	1	0.000758795	0.0018999	0.00024411	0.00041944	0.000917077	0.000437459	0.00310731	0.00052922	0.00255629	0.000584915	0.00287967	0.00103101	0.00134007	0.000279599	0.000935666	0.00199464	0.00108203	0.000349025	0.00303243	0.000364059	0.0113437	0.0019738	0.00137687	0.000845809	0.000688408	0.00350319	0.000296279	0.000672293	0.00139497	0.0146562	0.00258788	0.000135449	0.00431963	0.000672219	0.00567661	0.00376433	0.00139353	0.00191279	0.0490305	0.00493133	0.00081099	0.00267119	0.000382683	0.00128855	0.0224644	0.000955399	0.00208651	0.00207682
Sample_0_N19	1	0.000596606	0.00184099	0.000106564	0.000254118	0.000907356	0.000280953	0.00260474	0.000409928	0.00307361	0.000358153	0.00499001	0.00104588	0.000958967	0.000333651	0.000530248	0.00121523	0.000898951	0.000219448	0.0043006	0.000353132	0.0164866	0.00144977	0.00141715	0.000677323	0.000275723	0.00268623	0.000550261	0.000784971	0.00134129	0.0139315	0.00318527	0.00019676	0.00502989	0.000550408	0.00469041	0.00287937	0.00127352	0.00208762	0.0535137	0.00691096	0.000541076	0.00384273	0.000439094	0.00151673	0.0200643	0.00105941	0.0025536	0.000447777
Sample_0_N20	1	0.000753003	0.00213138	0.000127246	0.000274168	0.00123343	0.000374933	0.00319533	0.000563582	0.00287674	0.000498289	0.00962127	0.00132363	0.00133034	0.00036253	0.000660418	0.00158938	0.000806072	0.000208478	0.0038742	0.000401855	0.0285809	0.00178479	0.00238092	0.000807745	0.000377298	0.00310132	0.000411553	0.000895974	0.0016934	0.0188299	0.0030923	0.000202496	0.00666712	0.0007049	0.0061329	0.00353779	0.0013876	0.00357981	0.0687765	0.0073575	0.000797309	0.00364997	0.000455504	0.00173959	0.029588	0.00119433	0.00279903	0.000267665
Sample_0_N21	1	0.000693922	0.00238021	7.78396e-05	0.000245375	0.00103991	0.00037794	0.0035582	0.000483637	0.00273555	0.000450526	0.00497621	0.00124146	0.00114893	0.000450399	0.000784888	0.00172035	0.000992408	0.000355508	0.00387147	0.000429875	0.0182395	0.00179303	0.00153294	0.000818243	0.000360096	0.00391116	0.000417963	0.000854268	0.00139433	0.0148199	0.00353508	0.000239311	0.00563979	0.00066814	0.00595195	0.00358438	0.0013647	0.00227197	0.0591889	0.00805842	0.000541902	0.00332846	0.00049981	0.00145423	0.0187531	0.00109713	0.00302928	0.000314063
Sample_0_N22	1	0.000626119	0.0027015	0.000214128	0.000242926	0.0013948	0.000253286	0.00308306	0.000549046	0.00253214	0.000360144	0.0158619	0.00210368	0.00142298	0.000100862	0.000682731	0.00181303	0.000847676	0.00024355	0.00380054	0.000527601	0.0407585	0.00218205	0.00405104	0.00104293	0.00037163	0.00350897	0.000433145	0.00102054	0.00207273	0.0242543	0.00363117	0.000213667	0.0096138	0.000792622	0.00655867	0.00393917	0.0016558	0.00457898	0.074135	0.00848683	0.000852042	0.00433126	0.000597699	0.00208281	0.0348821	0.00138994	0.00347008	0.000572854
Sample_0_N23	0	0
Sample_0_N24	1	0.000981596	0.00449591	0.000381641	0.000345332	0.00201916	0.000352701	0.00698282	0.000960082	0.00254478	0.0010132	0.0198277	0.00364136	0.00226406	0.000305509	0.00110359	0.00349565	0.00115979	0.000607533	0.00351307	0.000727688	0.0676134	0.00435087	0.00501785	0.00190033	0.000595232	0.0055238	0.000556194	0.00117203	0.00223409	0.0512284	0.00393035	0.000352235	0.0134412	0.00138246	0.00611264	0.00324411	0.00193716	0.00635434	0.0650598	0.0110737	0.00174261	0.00377352	0.000598124	0.001714	0.0607993	0.00153607	0.00618916	0.000584414
Sample_0_O01	1	0.00419904	0.0139223	0.00324409	0.00723695	0.00439011	0.00686554	0.00415386	0.00498949	0.0122709	0.00399155	0.0134545	0.00294487	0.00528131	0.00349914	0.00502207	0.00362739	0.00287065	0.00223871	0.00764764	0.00198248	0.0193496	0.00200628	0.00421705	0.00140996	0.000422375	0.00196304	0.00325147	0.0012102	0.00275967	0.00769192	0.00426813	0.00162137	0.00444751	0.00149006	0.00279199	0.00301647	0.00161905	0.00344295	0.0588925	0.00230824	0.00209233	0.00405549	0.00077065	0.0011979	0.0127905	0.0014289	0.00294756	0.0005681
Sample_0_O02	1	0.000666135	0.00480415	0.00180536	0.0021419	0.00362377	0.00188927	0.0034425	0.000845282	0.00477954	0.000991224	0.00946108	0.0028313	0.00169379	0.00100391	0.00160265	0.00251869	0.00189043	0.000634949	0.00598748	0.000630545	0.0255154	0.00117193	0.0026343	0.00109169	0.000328848	0.00301708	0.0016851	0.0013459	0.00236422	0.0196649	0.00343816	0.000364546	0.00479268	0.000773207	0.00265731	0.00311615	0.00165028	0.004276	0.0544583	0.00374626	0.00147126	0.00450342	0.00051628	0.00241351	0.0318389	0.00161688	0.00448736	0.00089256
Sample_0_O03	1	0.00134004	0.00407114	0.00134508	0.00291587	0.00729511	0.00230111	0.00499642	0.00135749	0.00529763	0.000522937	0.0105158	0.00538538	0.00281265	0.000855329	0.00213355	0.00324524	0.00236455	0.000705384	0.00728936	0.000582939	0.0229378	0.00164853	0.00324322	0.00119349	0.00148749	0.00402025	0.00223234	0.00217325	0.00293185	0.0222902	0.00469647	0.000699299	0.00587262	0.000956441	0.00372161	0.00347779	0.00170861	0.00505965	0.04547	0.00418811	0.00196214	0.00424752	0.000902662	0.00308768	0.0337639	0.00125388	0.00451492	0.0012761
Sample_0_O04	0	0
Sample_0_O05	1	0.00119768	0.00240561	0.000726017	0.000963496	0.00201704	0.00147155	0.00287165	0.000888256	0.00554105	0.000456662	0.00638575	0.00161309	0.00150476	0.000687734	0.00143759	0.00197084	0.00172232	0.000301957	0.00655372	0.000507317	0.0167118	0.00174771	0.00188558	0.00132108	0.000407707	0.00241197	0.00132819	0.0010914	0.0016738	0.0198228	0.00320719	0.000433555	0.00415385	0.000508107	0.00208749	0.00276293	0.00108427	0.00334184	0.0408569	0.00274628	0.00101255	0.00462639	0.000496353	0.00212753	0.0363943	0.00105867	0.00387738	0.00111383
Sample_0_O06	1	0.00133198	0.00221702	0.000814936	0.00129555	0.00296249	0.00135283	0.00312397	0.000895811	0.00552133	0.000456193	0.00443787	0.00221806	0.0015404	0.000635825	0.00145828	0.00187229	0.00171725	0.000498716	0.00653646	0.00046022	0.0177152	0.00141023	0.000967043	0.000967819	0.000417988	0.00250598	0.00161027	0.00140073	0.0015013	0.0188005	0.00359839	0.000306747	0.00322125	0.000467112	0.00249731	0.00299106	0.00121095	0.0033249	0.0409468	0.00239786	0.000688909	0.00374564	0.000127346	0.00177317	0.0306337	0.000829277	0.00299784	0.00108235
Sample_0_O07	1	0.00073276	0.00179378	0.000505539	0.00104375	0.00283311	0.000700099	0.00315555	0.000919464	0.00560162	0.000421891	0.00728227	0.00198464	0.00156132	0.000585914	0.00115134	0.00163717	0.00180575	0.000507716	0.00666947	0.000589595	0.0141812	0.00138294	0.00241146	0.000994394	0.000760162	0.00284424	0.0014252	0.00127101	0.00151017	0.0172051	0.00355347	0.000226201	0.0043005	0.000466521	0.00228575	0.00290575	0.0012336	0.0027238	0.0402997	0.00249098	0.00076115	0.0045359	0.000408646	0.0017855	0.032098	0.00109378	0.00330867	0.00199911
Sample_0_O08	1	0.00112196	0.0019928	0.000468676	0.00119661	0.00283369	0.00090205	0.00403196	0.000901047	0.00526274	0.000428337	0.00391917	0.00221993	0.00160109	0.000583622	0.000773176	0.00205297	0.00172926	0.000468264	0.00582927	0.00067482	0.0162357	0.00150737	0.000731098	0.000939841	0.000573506	0.00278074	0.00144825	0.00142292	0.00160675	0.0181275	0.00352701	0.000375824	0.00334934	0.000303172	0.00263628	0.00284786	0.00139988	0.00281938	0.0450465	0.00261302	0.000845323	0.00349871	0.000451799	0.00170793	0.031102	0.000965956	0.00303178	0.00143188
Sample_0_O09	1	0.00487467	0.00667821	0.00307305	0.00222627	0.00338613	0.0209428	0.00350827	0.00264529	0.00889936	0.0109367	0.0118548	0.00171611	0.0030576	0.00393789	0.00800092	0.00847637	0.0135964	0.0103094	0.0117148	0.00905033	0.0191964	0.00294672	0.00630251	0.00294583	0.000173543	0.00315127	0.00384715	0.0041715	0.00566146	0.0164769	0.00668474	0.00198031	0.00599795	0.00433018	0.00362793	0.00331288	0.00143911	0.00356461	0.0351669	0.00592564	0.00150347	0.00630092	0.00328404	0.00252132	0.0193268	0.00108842	0.00433066	0.000666363
Sample_0_O10	1	0.000417335	0.00171402	0.00011099	0.000212839	0.000720761	0.000236884	0.00451161	0.000432242	0.00318688	0.0003188	0.00309493	0.000841135	0.000728945	0.000296622	0.000659423	0.00237279	0.00101432	0.000183504	0.00405489	0.000331563	0.0185046	0.00141187	0.000812842	0.000543232	0.000364117	0.00384374	0.000570207	0.000614799	0.00118481	0.0226033	0.00276028	0.000213156	0.00373062	0.000444341	0.00649649	0.00283316	0.00133628	0.00195402	0.0512894	0.0031453	0.000548267	0.00328041	0.000244082	0.00101481	0.030281	0.000710514	0.00246661	0.0014066
Sample_0_O11	1	0.00372189	0.00234583	0.00188993	0.00352796	0.00973636	0.00200577	0.0070339	0.00220326	0.00748889	0.00141243	0.0134779	0.0050131	0.00585158	0.00129537	0.0024538	0.00364751	0.00284691	0.00117686	0.0103563	0.00318374	0.0307719	0.00383031	0.00386266	0.00188205	0.000949182	0.00546928	0.00311738	0.00375695	0.00322601	0.0209062	0.00607115	0.00092864	0.00795697	0.00155633	0.00396793	0.00495508	0.00291268	0.00590427	0.0510187	0.00484115	0.00254732	0.00629278	0.00160335	0.00507974	0.0270092	0.00267384	0.00655988	0.00254361
Sample_0_O12	1	0.000804931	0.00221932	0.000690829	0.00121914	0.00274634	0.000554674	0.00411202	0.000952553	0.00639708	0.000747895	0.00741677	0.00279943	0.00125612	0.00050293	0.000809083	0.00183029	0.00147416	0.000317572	0.00716097	0.000518765	0.0275506	0.00166956	0.00147925	0.000578323	0.00035416	0.00271125	0.00143956	0.00123032	0.00142915	0.016669	0.00425644	0.000363985	0.00519474	0.00057932	0.00349881	0.00302176	0.00129024	0.00380022	0.0564335	0.00281091	0.000786226	0.00436266	0.000853346	0.00217056	0.0275277	0.00136402	0.00315451	0.00123363
Sample_0_O13	1	0.00173282	0.00126353	0.000497312	0.001872	0.00387954	0.000824102	0.00193174	0.00083432	0.0063356	0.000552711	0.00554715	0.00244967	0.00195211	0.0011608	0.00088331	0.00124999	0.00223827	0.000556661	0.00839807	0.000768733	0.0139229	0.00129933	0.00157812	0.00036023	0.000308083	0.00199305	0.00140209	0.00138562	0.0017699	0.0102519	0.00429365	0.000401828	0.00388839	0.00065898	0.00192263	0.0025894	0.0014063	0.0027943	0.0418242	0.00212361	0.000674543	0.00514679	0.00100409	0.00348208	0.0184445	0.00138236	0.00295822	0.0013492
Sample_0_O14	1	0.00257709	0.000981748	0.00116755	0.00189483	0.00112745	0.000284988	0.00160854	0.000686701	0.00508227	0.000930329	0.00575865	0.00204308	0.000492387	0.000893307	0.000406256	0.00102855	0.0011564	0.000212404	0.00526237	0.000250935	0.0167564	0.00099358	0.00106361	0.000491901	0.000219296	0.00135815	0.000917855	0.00102541	0.00102956	0.0091253	0.00244554	0.000151666	0.00349846	0.000333688	0.00206356	0.00218452	0.000939941	0.00247842	0.0390778	0.00142625	0.000507567	0.00371085	0.000606497	0.00100334	0.0180089	0.00126133	0.00168627	0.000827958
Sample_0_O15	1	0.00167336	0.00211278	0.00061483	0.00148727	0.00352287	0.000792908	0.00354408	0.00095715	0.00638888	0.000600159	0.00538733	0.00227421	0.00155136	0.000711551	0.00100299	0.00173314	0.00175147	0.000367291	0.00826955	0.000910567	0.0160228	0.00155757	0.00148385	0.00101254	0.000450063	0.00262546	0.00135695	0.00215444	0.00186804	0.0138654	0.00494526	0.000338506	0.00398875	0.000606912	0.00238295	0.00322177	0.00138489	0.00295617	0.0556225	0.00267895	0.000930346	0.0044507	0.000726083	0.00314494	0.0255793	0.00124495	0.00359934	0.00163219
Sample_0_O16	1	0.000818051	0.00115528	0.000386597	0.000622838	0.00155132	0.000389582	0.00263425	0.000682596	0.00471713	0.00042998	0.0067692	0.00140995	0.00107193	0.000364215	0.000521603	0.00117245	0.00111041	0.000326892	0.00560774	0.00043052	0.0285181	0.00105442	0.00115227	0.000545984	0.000274132	0.00188031	0.00111146	0.000607573	0.00106913	0.0180773	0.00285837	0.00018413	0.00413348	0.000441327	0.00212788	0.00208212	0.000769011	0.00321262	0.0530651	0.00236116	0.000825549	0.00376863	0.000421238	0.00174535	0.0321988	0.00145884	0.00284452	0.00076665
Sample_0_O17	1	0.00211017	0.0014246	0.000500106	0.00144733	0.00274284	0.00102418	0.00288442	0.000890008	0.00613881	0.000493206	0.00277613	0.00160989	0.00143851	0.00093985	0.000953759	0.00173615	0.00160453	0.000410421	0.00729449	0.000917398	0.0084329	0.00110615	0.000895723	0.000664847	0.0006799	0.00213898	0.00109895	0.00161706	0.00160856	0.0086024	0.00388746	0.000425671	0.00283563	0.000408502	0.00251194	0.00380271	0.00139783	0.00202629	0.0469088	0.0019809	0.000469634	0.00357755	0.000339113	0.00246199	0.0190866	0.000842148	0.00236119	0.00195782
Sample_0_O18	1	0.000551662	0.00161524	0.000125101	0.000238351	0.000939849	0.000230591	0.0034387	0.00045949	0.00325606	0.000279441	0.0148642	0.00110921	0.00110372	0.000218769	0.000496037	0.00156774	0.000920934	0.000214108	0.00457222	0.000346183	0.0295171	0.00133924	0.00315864	0.000866607	0.000267232	0.00260222	0.000390343	0.000627836	0.00133511	0.013187	0.00329733	0.000174771	0.00625375	0.000573566	0.00479099	0.00234563	0.00116719	0.00349649	0.0813085	0.0045338	0.0012904	0.00361812	0.000168714	0.000871243	0.0213757	0.00157101	0.00392049	0.00117547
Sample_0_O19	1	0.000341328	0.00188361	6.90709e-05	0.000166635	0.000410134	0.00022847	0.00361008	0.000370141	0.00273572	0.000320121	0.00296548	0.000457836	0.00058467	0.00019225	0.000605003	0.00187509	0.000792019	0.000128936	0.00353829	0.000327375	0.0108835	0.000946201	0.00099868	0.000476423	0.000339487	0.00333855	0.000439196	0.000641789	0.00118261	0.013063	0.00275824	0.00013402	0.00328722	0.000409001	0.00552903	0.0034572	0.00129959	0.00177216	0.05875	0.00312589	0.000635128	0.00335268	0.000188792	0.000828226	0.0271803	0.000911351	0.00311738	0.00140033
Sample_0_O20	1	0.000747442	0.00208514	0.000129617	0.000244836	0.00115611	0.000322719	0.00445387	0.000542309	0.0027842	0.00038245	0.0173806	0.00128185	0.00147749	0.000189714	0.000701273	0.00191656	0.000895123	0.000230807	0.00429354	0.000432726	0.0338041	0.00147103	0.00356906	0.00109332	0.000397691	0.00324218	0.00033353	0.000744554	0.00161694	0.0149689	0.00338899	0.000198665	0.00713242	0.000656482	0.00584824	0.00255395	0.00132474	0.00367545	0.0854742	0.00517955	0.00135376	0.00359662	0.000221847	0.00128718	0.0215325	0.00165229	0.00420939	0.000525321
Sample_0_O21	1	0.000986712	0.00290342	0.000184688	0.000407693	0.00116503	0.000465811	0.00598841	0.000736659	0.00291773	0.000618515	0.00844361	0.00113366	0.00156498	0.000472656	0.000683675	0.00238109	0.00107046	0.000263428	0.00396553	0.000554298	0.0286915	0.00153875	0.00219725	0.00110124	0.000587344	0.00432404	0.000579456	0.000830278	0.00149054	0.0236534	0.00380005	0.000273649	0.00642654	0.000790883	0.0043612	0.00338908	0.00167795	0.00348796	0.0732285	0.00589118	0.00152764	0.00419604	4.31083e-05	0.000872006	0.0368489	0.00157424	0.00499985	0.000860368
Sample_0_O22	1	0.000716616	0.00170317	0.000144	0.000263802	0.00109203	0.000305478	0.0036989	0.000520028	0.00319236	0.000329622	0.0145244	0.00118532	0.00130251	0.000250763	0.000562688	0.00166474	0.000869486	0.000205751	0.00449016	0.000358546	0.0291794	0.00135548	0.00306722	0.000990492	0.00030278	0.00274967	0.000448512	0.000670412	0.00139278	0.0132021	0.00335821	0.000184136	0.00628598	0.000619701	0.00510103	0.00240276	0.00119844	0.00349998	0.0812864	0.00463861	0.00137363	0.00356418	0.000147995	0.00108666	0.0211118	0.00155647	0.0040416	0.000684649
Sample_0_O23	1	0.000489165	0.00240104	0.000184453	0.000251318	0.000787203	0.00020513	0.00511124	0.000467322	0.00295286	0.000452413	0.0112978	0.000921049	0.000994691	0.000113939	0.000487639	0.00193174	0.000757736	0.000261994	0.00406047	0.000383891	0.0330407	0.00115957	0.00265678	0.000874689	0.000283953	0.00372856	0.000614292	0.000851818	0.00164601	0.0219669	0.00321707	0.00015937	0.0066297	0.00065035	0.00446046	0.00273645	0.00146367	0.00371696	0.0655133	0.00562598	0.00126192	0.00388728	0.000403969	0.00184359	0.0325142	0.00167539	0.00501792	0.000549101
Sample_0_O24	1	0.00141659	0.00260349	0.00118089	0.00249818	0.00307659	0.0047829	0.00225224	0.00024724	0.0036374	0.00137206	0.00786194	0.00285646	0.00382598	0.000882097	0.00160373	0.00061863	0.00146093	0.00217026	0.00408409	0.00277056	0.0150446	0.00294103	0.00323655	0.0021786	0.00103053	0.00472212	0.000995211	0.00185999	0.00219161	0.00707214	0.00563091	0.00147937	0.00409583	0.00094575	0.00485165	0.00431964	0.00210087	0.0041917	0.0539332	0.0022047	0.00125752	0.00477318	0.00196394	0.00676962	0.0147388	0.00198025	0.00364963	0.00208666
Fraction of spectrum in analytes	Calibrated	Fraction
Sample_0_A01	1	0.319148
Sample_0_A02	0
Sample_0_A03	1	0.31527
Sample_0_A04	1	0.322743
Sample_0_A05	1	0.307534
Sample_0_A06	1	0.344859
Sample_0_A07	1	0.362937
Sample_0_A08	1	0.269335
Sample_0_A09	1	0.320605
Sample_0_A10	1	0.23958
Sample_0_A11	1	0.319253
Sample_0_A12	1	0.402363
Sample_0_A13	1	0.386703
Sample_0_A14	1	0.430989
Sample_0_A15	1	0.390554
Sample_0_A16	1	0.415644
Sample_0_A17	1	0.402714
Sample_0_A18	1	0.436318
Sample_0_A19	1	0.369547
Sample_0_A20	1	0.42959
Sample_0_A21	1	0.364392
Sample_0_A22	1	0.408902
Sample_0_A23	1	0.367927
Sample_0_A24	1	0.327842
Sample_0_E01	1	0.341322
Sample_0_E02	1	0.329074
Sample_0_E03	1	0.343957
Sample_0_E04	1	0.307311
Sample_0_E05	1	0.27536
Sample_0_E06	0
Sample_0_E07	1	0.279653
Sample_0_E08	1	0.352072
Sample_0_E09	1	0.271322
Sample_0_E10	1	0.372641
Sample_0_E11	1	0.461414
Sample_0_E12	1	0.438137
Sample_0_E13	1	0.390385
Sample_0_E14	1	0.29121
Sample_0_E15	1	0.426646
Sample_0_E16	1	0.391825
Sample_0_E17	1	0.427127
Sample_0_E18	1	0.306965
[truncated: 4,788 more rows]
[truncated: 62 more columns]

## Sheet: S1B
Supplementary Table S1B. Complete raw output file as produced by MassyTools using the analytes retained after curation for the total serum N-glycome of the healthy women from the PARA cohort.
[truncated: 5,413 more rows]
[truncated: 30 more columns]

[truncated: 6 more sheets: S2, S3, S4, S5, S6, S7]
